# Supplementary material for: Crystal structure of methyl chloro­formate
Source: Acta Crystallogr E Crystallogr Commun. 2025 Sep 30;81(Pt 10):987–90. doi: 10.1107/S2056989025008369 (PMC12498036; doi:10.1107/S2056989025008369)
Supplement: Supplementary file 1 [file e-81-00987-sup1.cif]

##############################################################################
#                                                                            #
# This CIF contains the data in a paper accepted for publication in          #
# Acta Crystallographica Section E. It conforms to the requirements of       #
# Notes for Authors for Acta Crystallographica Section E, and has been       #
# peer reviewed under the auspices of the IUCr Commission on Journals.       #
#                                                                            #
# Full details of the Crystallographic Information File format               #
# are given in the paper "The Crystallographic Information File (CIF):       #
# a New Standard Archive File for Crystallography" by S. R. Hall, F. H.      #
# Allen and I. D. Brown [Acta Cryst. (1991), A47, 655-685].                  #
#                                                                            #
# The current version of the core CIF dictionary is obtainable from          #
# ftp://ftp.iucr.org/pub/cif_core.dic.                                       #
#                                                                            #
# Software is freely available for graphical display of the structure(s)     #
# in this CIF. For information consult the CIF software page                 #
# http://www.iucr.org/resources/cif/software.                                #
#                                                                            #
# This file may be used for bona fide research purposes within the           #
# scientific community so long as proper attribution is given to the journal # 
# article from which it was obtained.                                        #
#                                                                            #
##############################################################################
data_global
_audit_creation_method     'form.cif (version 2.0)'
_journal_data_validation_number     ?
_journal_date_recd_electronic     2025-07-10
_journal_date_accepted     2025-09-22
_journal_name_full     'Acta Crystallographica, Section E'
_journal_year     2025
_journal_volume     81
_journal_issue      1
_journal_page_first     0
_journal_page_last     0
_journal_paper_category     GO
_journal_paper_doi     10.1107/S2056989025008369
_journal_coeditor_code     WM5765
_publ_contact_author_name     'Frank Tambornino'
_publ_contact_author_address
;
Philipps-Universit\"at Marburg
Hans-Meerwein-Str. 4
35032 Marburg
Germany
;
_publ_contact_author_email     frank.tambornino@chemie.uni-marburg.de
_publ_contact_author_fax     ?
_publ_contact_author_phone     ?
_publ_section_title
;
Crystal structure of methyl chloroformate
;
_publ_section_title_footnote     .
loop_
    _publ_author_name
    _publ_author_footnote
    _publ_author_address
    'Ringelband, Sven' ?
;
Philipps-Universit\"at Marburg
Hans-Meerwein-Str. 4
35032 Marburg
Germany
;
    'Tambornino, Frank' ?
;
Philipps-Universit\"at Marburg
Hans-Meerwein-Str. 4
35032 Marburg
Germany
;
_publ_section_synopsis
;
In the crystal structure of methyl chloroformate, the staggered ClC(O)OCH~3~
molecule adopts <i>C</i>~S~ symmetry. A phase transition is not observed
between 200 and 100 K.
;
data_srx03
_audit_creation_method
;
Olex2 1.5
(compiled 2025.07.13 svn.rb7424aed for OlexSys, GUI svn.r7308)
;
_chemical_name_systematic     'Methyl chloroformate'
_chemical_name_common     ?
_chemical_formula_moiety     'C2 H3 Cl O2'
_chemical_formula_sum     'C2 H3 Cl O2'
_chemical_formula_iupac     'C2 H3 Cl O2'
_chemical_formula_weight     94.49
_chemical_melting_point     ?
_space_group_crystal_system     orthorhombic
_space_group_name_H-M_alt     'P n m a'
_space_group_name_Hall     '-P 2ac 2n'
loop_
    _space_group_symop_operation_xyz
    'x, y, z'
    '-x+1/2, -y, z+1/2'
    '-x, y+1/2, -z'
    'x+1/2, -y+1/2, -z+1/2'
    '-x, -y, -z'
    'x-1/2, y, -z-1/2'
    'x, -y-1/2, z'
    '-x-1/2, y-1/2, z-1/2'
_cell_length_a     8.4404(5)
_cell_length_b     6.2019(4)
_cell_length_c     7.4314(4)
_cell_angle_alpha     90
_cell_angle_beta     90
_cell_angle_gamma     90
_cell_volume     389.01(4)
_cell_formula_units_Z     4
_cell_measurement_reflns_used     30155
_cell_measurement_theta_min     5.25
_cell_measurement_theta_max     75.70
_cell_measurement_temperature     100
_exptl_crystal_description     block
_exptl_crystal_colour     'clear colourless'
_exptl_crystal_size_max     0.30
_exptl_crystal_size_mid     0.15
_exptl_crystal_size_min     0.15
_exptl_crystal_size_rad     0.050
_exptl_crystal_density_diffrn     1.613
_exptl_crystal_density_meas     ?
_exptl_crystal_density_method     'not measured'
_exptl_crystal_F_000     192
_exptl_absorpt_coefficient_mu     7.228
_exptl_absorpt_correction_type     multi-scan
_exptl_absorpt_process_details
;
(<i>LANA</i>; Koziskova <i>et al.</i>,  2016)
;
_exptl_absorpt_correction_T_min     0.1605
_exptl_absorpt_correction_T_max     0.3367
_diffrn_ambient_temperature     100
_diffrn_source     'microfocus sealed X-ray tube'
_diffrn_source_power     0.030
_diffrn_source_voltage     50
_diffrn_source_current     0.600
_diffrn_radiation_type     'Cu K\a'
_diffrn_radiation_wavelength     1.54186
_diffrn_radiation_monochromator     'graded multilayer mirror'
_diffrn_measurement_device_type     'Stoe Stadivari'
_diffrn_measurement_device     '4-circle diffractometer'
_diffrn_measurement_method     '\w and \f scans'
_diffrn_detector     'hybrid photon-counting area detector'
_diffrn_detector_area_resol_mean     5.81
_diffrn_reflns_number     8421
_diffrn_reflns_av_R_equivalents     0.0180
_diffrn_reflns_av_unetI/netI     0.0055
_diffrn_reflns_theta_min     7.945
_diffrn_reflns_theta_max     75.345
_diffrn_reflns_theta_full     67.686
_diffrn_measured_fraction_theta_max     0.984
_diffrn_measured_fraction_theta_full     0.997
_diffrn_reflns_limit_h_min     -8
_diffrn_reflns_limit_h_max     10
_diffrn_reflns_limit_k_min     -7
_diffrn_reflns_limit_k_max     7
_diffrn_reflns_limit_l_min     -9
_diffrn_reflns_limit_l_max     9
_diffrn_radiation_probe     x-ray
_refine_special_details     ?
_reflns_number_total     432
_reflns_number_gt     415
_reflns_threshold_expression     'I > 2\s(I)'
_refine_ls_structure_factor_coef     Fsqd
_refine_ls_matrix_type     full
_refine_ls_R_factor_all     0.0192
_refine_ls_R_factor_gt     0.0184
_refine_ls_wR_factor_gt     0.0486
_refine_ls_wR_factor_ref     0.0492
_refine_ls_goodness_of_fit_ref     1.078
_refine_ls_restrained_S_all     1.078
_refine_ls_number_reflns     432
_refine_ls_number_parameters     38
_refine_ls_number_restraints     0
_refine_ls_hydrogen_treatment     refall
_refine_ls_weighting_scheme     calc
_refine_ls_weighting_details
              'w=1/[\s^2^(Fo^2^)+(0.0349P)^2^+0.0604P] where P=(Fo^2^+2Fc^2^)/3'
_atom_sites_solution_hydrogens     difmap
_atom_sites_solution_primary     dual
_atom_sites_solution_secondary     ?
_refine_ls_shift/su_max     0.001
_refine_ls_shift/su_mean     0.000
_refine_diff_density_max     0.179
_refine_diff_density_min     -0.171
_refine_ls_extinction_method     none
_refine_ls_extinction_coef     .
loop_
    _atom_type_symbol
    _atom_type_description
    _atom_type_scat_dispersion_real
    _atom_type_scat_dispersion_imag
    _atom_type_scat_source
    'C' 'C' 0.0181 0.0091
                         'International Tables Vol C Tables 4.2.6.8 and 6.1.1.4'
    'H' 'H' 0.0000 0.0000
                         'International Tables Vol C Tables 4.2.6.8 and 6.1.1.4'
    'Cl' 'Cl' 0.3639 0.7018
                         'International Tables Vol C Tables 4.2.6.8 and 6.1.1.4'
    'O' 'O' 0.0492 0.0322
                         'International Tables Vol C Tables 4.2.6.8 and 6.1.1.4'
_computing_data_collection
;
X-AREA (Stoe, 2022)
;
_computing_cell_refinement
;
X-AREA (Stoe, 2022)
;
_computing_data_reduction
;
X-AREA (Stoe, 2022)
;
_computing_structure_solution
;
<i>SHELXT</i> (Sheldrick, 2015a)
;
_computing_structure_refinement
;
SHELXL (Sheldrick, 2015b)
;
_computing_molecular_graphics
;
Olex2 (Dolomanov <i>et al.</i>,  2009)
;
_computing_publication_material
;
Olex2 (Dolomanov <i>et al.</i>,  2009)
;
loop_
    _atom_site_type_symbol
    _atom_site_label
    _atom_site_fract_x
    _atom_site_fract_y
    _atom_site_fract_z
    _atom_site_U_iso_or_equiv
    _atom_site_adp_type
    _atom_site_calc_flag
    _atom_site_occupancy
    _atom_site_disorder_assembly
    _atom_site_disorder_group
    Cl Cl1 0.72372(4) 0.750000 0.33814(4) 0.02357(16) Uani d 1 . .
    O O2 0.65970(11) 0.750000 0.66663(10) 0.0201(2) Uani d 1 . .
    O O1 0.44492(10) 0.750000 0.48536(12) 0.0235(2) Uani d 1 . .
    C C1 0.58441(15) 0.750000 0.51257(16) 0.0179(3) Uani d 1 . .
    C C2 0.55644(18) 0.750000 0.82457(17) 0.0238(3) Uani d 1 . .
    H H2A 0.4907(18) 0.622(2) 0.8235(14) 0.033(3) Uiso d 1 . .
    H H2B 0.622(2) 0.750000 0.919(3) 0.037(5) Uiso d 1 . .
loop_
    _atom_site_aniso_label
    _atom_site_aniso_U_11
    _atom_site_aniso_U_22
    _atom_site_aniso_U_33
    _atom_site_aniso_U_12
    _atom_site_aniso_U_13
    _atom_site_aniso_U_23
    Cl1 0.0234(2) 0.0267(2) 0.0206(2) 0.000 0.00467(10) 0.000
    O2 0.0148(5) 0.0269(5) 0.0186(5) 0.000 0.0001(4) 0.000
    O1 0.0174(5) 0.0283(5) 0.0246(5) 0.000 -0.0034(4) 0.000
    C1 0.0190(6) 0.0154(6) 0.0193(6) 0.000 0.0008(5) 0.000
    C2 0.0213(7) 0.0327(8) 0.0174(6) 0.000 0.0014(5) 0.000
_geom_special_details
;
 All esds (except the esd in the dihedral angle between two l.s. planes)
 are estimated using the full covariance matrix.  The cell esds are taken
 into account individually in the estimation of esds in distances, angles
 and torsion angles; correlations between esds in cell parameters are only
 used when they are defined by crystal symmetry.  An approximate (isotropic)
 treatment of cell esds is used for estimating esds involving l.s. planes.
;
loop_
    _geom_bond_atom_site_label_1
    _geom_bond_atom_site_label_2
    _geom_bond_site_symmetry_2
    _geom_bond_distance
    _geom_bond_publ_flag
    Cl1 C1 . 1.7502(13) ?
    O2 C1 . 1.3094(15) ?
    O2 C2 . 1.4619(15) ?
    O1 C1 . 1.1945(15) ?
    C2 H2A . 0.968(14) ?
    C2 H2A 7_575 0.968(14) ?
    C2 H2B . 0.90(2) ?
loop_
    _geom_angle_atom_site_label_1
    _geom_angle_atom_site_label_2
    _geom_angle_atom_site_label_3
    _geom_angle_site_symmetry_1
    _geom_angle_site_symmetry_3
    _geom_angle
    _geom_angle_publ_flag
    C1 O2 C2 . . 114.37(10) ?
    O2 C1 Cl1 . . 108.75(9) ?
    O1 C1 Cl1 . . 122.47(10) ?
    O1 C1 O2 . . 128.78(11) ?
    O2 C2 H2A . 7_575 109.6(7) ?
    O2 C2 H2A . . 109.6(7) ?
    O2 C2 H2B . . 105.1(12) ?
    H2A C2 H2A . 7_575 110.1(17) ?
    H2A C2 H2B . . 111.2(9) ?
    H2B C2 H2A . 7_575 111.2(9) ?
loop_
    _geom_torsion_atom_site_label_1
    _geom_torsion_atom_site_label_2
    _geom_torsion_atom_site_label_3
    _geom_torsion_atom_site_label_4
    _geom_torsion_site_symmetry_1
    _geom_torsion_site_symmetry_2
    _geom_torsion_site_symmetry_3
    _geom_torsion_site_symmetry_4
    _geom_torsion
    _geom_torsion_publ_flag
    C2 O2 C1 Cl1 . . . . 180.000000 ?
    C2 O2 C1 O1 . . . . 0.000000 ?
_shelx_space_group_comment
;
The symmetry employed for this shelxl refinement is uniquely defined
by the following loop, which should always be used as a source of
symmetry information in preference to the above space-group names.
They are only intended as comments.
;
_shelx_estimated_absorpt_T_min     0.220
_shelx_estimated_absorpt_T_max     0.410
_shelx_hkl_file
;
   3   1  -1  577.38    1.80
   3   2  -3  915.76    2.38
   4   3   2   10.96    1.14
   4   2   0  136.25    1.40
   1   3   4    2.01    0.76
   4   3  -2   10.27    1.07
   4   4  -2   30.13    1.65
   2   1   1 1231.01    2.58
   3   3   2    0.42    0.95
   2   3   3   -0.13    0.82
   3   2   0    0.80    0.68
   2   1  -1 1224.55    2.32
   1   1  -3 1868.88    1.81
   3   3  -2    0.94    0.86
   1   3   3  958.84    3.43
   2   2  -3   10.96    0.63
   3   3   0    1.21    0.85
   3   4   0    0.14    1.35
   0   2   3   -0.38    0.51
   1   1   1  808.02    1.81
   2   4  -3    1.24    1.71
   2   3  -3   -0.77    0.95
   0   3   3   14.74    0.85
   2   2  -2  718.96    2.32
   2   2   0  225.53    1.44
   2   2  -1  112.63    1.12
   2   3   0  651.94    2.89
  -1   4   3   49.67    1.39
   1   5   0    0.61    1.54
  -1   3   3  908.78    3.03
   0   4   2    4.73    0.93
   1   2   1  793.22    2.35
   1   3   1  338.76    2.00
   1   4   0    0.10    1.34
   0   5   0    0.05    1.52
   1   2  -4  239.65    2.53
   4   2  -1  191.70    1.80
   1   2  -3  188.98    2.03
   1   1  -6    7.45    1.54
   0   1  -5   58.56    1.58
   2   2  -4  569.91    3.80
   2   2  -2  746.56    3.23
   3   2  -4   66.22    2.03
   4   2  -4   76.77    2.42
   2   2  -3   10.61    1.17
   4   2  -2   54.18    1.66
   5   1   0   -0.21    0.66
   3   2  -3  921.40    4.52
   0   1  -3   33.01    1.06
   2   1  -5  446.17    3.81
   3   1  -5   88.61    2.40
   1   1  -4   11.15    1.19
   4   1   0  831.92    2.43
   1   1  -1  830.15    2.28
   3   1   0   -0.42    0.62
   6   1  -3    3.20    2.43
   2   1  -4  146.64    2.19
   1  -1  -6    6.05    1.78
   3   1  -4    3.06    1.47
  -1  -1  -4   11.34    0.96
   2   1  -1 1237.49    3.02
   2   0  -5    2.10    1.39
   3   1  -3  687.99    3.78
   2   1  -2  325.08    2.11
   3   0  -5   63.96    2.15
   4   0  -5   21.75    2.10
   6   0  -2   51.84    2.84
   0  -2  -5   -0.93    1.48
   2   0  -4  756.27    3.96
   0   0  -2   34.91    0.84
   1   0  -3  423.79    2.30
   5  -1  -4   72.25    3.13
   5   0  -2  629.51    4.58
   6  -1  -3    2.14    2.63
   1   4   1  262.11    2.65
   0   1   1   17.30    0.58
   1   2   1  790.35    2.80
   3   3  -1  249.79    2.12
   2   3   0  675.85    3.42
   3   3  -2    0.36    1.34
   0   2   1    0.82    1.00
   2   4  -1   22.94    1.66
  -3   4   1   27.67    1.62
  -1   5   0    0.18    1.66
   1   1   0    0.81    0.58
   0   5  -1   46.52    2.22
  -3   3   1  255.88    2.47
  -1   2   1  799.93    2.98
   1   4  -1  263.51    2.97
  -1   5  -1  128.67    2.84
   1   2   0    0.20    0.96
  -3   2   1   68.90    1.34
   2   4  -3    1.98    3.01
  -1   4   0   -0.12    1.56
   0   3   0    0.06    1.20
   1   3  -1  351.14    2.75
  -4   3   0  375.64    3.23
  -1   3   0    0.46    1.24
  -4   4  -1   97.24    2.81
  -1   4  -1  261.12    3.14
   2   3  -3   -0.57    2.11
   0   2   0 9959.84   10.35
   1   4  -4  141.95    4.93
  -3   3   0    0.20    1.52
  -2   3   0  662.53    3.75
   2   2  -2  716.87    3.19
   0   3  -1   68.88    1.74
  -1   4  -2  188.57    3.29
   1   2  -1  804.47    3.11
  -5   3  -1   11.96    2.04
   0   1   0    0.90    0.54
  -3   4  -2  211.49    3.56
  -2   4  -2  289.37    3.75
  -4   2   0  133.13    1.88
   2   2  -3   10.60    1.74
  -4   3  -1  418.00    3.78
  -1   3  -1  336.58    2.89
  -2   4  -3    2.38    2.08
   4  -2   0  142.28    2.00
   4  -3   2    9.61    1.00
   2  -3   4   67.95    1.34
   4  -2   1  191.32    2.00
  -1   0   0    0.76    0.14
   1  -2   4  233.03    1.50
   3  -3   4    1.94    1.19
   3  -1   2   27.94    0.91
   5  -3   2   97.90    1.96
   2  -2   4  577.88    2.65
   1   0   0    0.72    0.24
   3  -2   4   65.77    1.46
   4  -1   2   10.86    1.11
   5  -1   0    0.21    1.49
   4  -1  -2   11.39    1.19
   4  -1   3   26.19    1.17
   1  -1   4   12.41    0.70
   2  -1   4  147.79    1.49
   3   0   0    0.91    0.80
   3   0   1  132.95    1.39
   1   0   2  642.14    1.70
   3  -1   4    3.10    1.05
   3   0   2  611.48    2.67
   4   0   0  250.98    2.16
   4  -1   4   33.01    1.41
   4   0   2   93.40    1.54
   5  -1   4   74.46    2.00
   4   0   3   15.36    1.10
   1   0   3  438.81    1.62
   6   0   1  177.54    3.06
   3   0   4   84.05    1.43
   4   0   4   92.06    1.60
   6   0   3    0.12    1.43
   2   0   4  771.75    2.81
   5   0   4  581.32    3.79
   3   1   1  587.57    2.55
   4   1   1  672.41    3.29
   7   0   0    1.38    2.73
   3   1   2   27.20    0.97
   4   1   2   11.59    1.06
   4   1   0  842.49    3.53
   3   1   0    0.32    0.75
   2   1   1 1244.57    3.01
   5   1   2  164.63    2.41
   2   1   2  328.84    1.74
   2   0  -2 1002.25    1.42
   6   1   1  213.39    3.17
   5   1   3   46.79    1.53
   1   0   4  290.35    1.41
   2   1   0 1607.57    3.12
   6   1   3    2.04    1.47
   4   1   4   32.93    1.43
   3   1   4    3.53    1.03
   1   1   1  830.94    2.07
   1   1   2  118.60    0.98
   0   0   3    0.22    0.28
   2   1  -1 1208.46    2.47
   5   2   1   18.87    1.44
   4   2   2   55.18    1.37
   5   2   2  491.87    3.57
   2   1   4  146.04    1.47
   3   2   1   67.54    1.23
   6   2   1  144.29    2.59
   3   2   2  427.95    2.50
   6   2   2   32.93    1.78
   5   2   3  523.95    3.87
   1   1   3 1884.43    3.53
   4   2   0  135.26    1.70
   3   2   0    0.09    0.77
   2   2   1  112.77    1.32
   2   2   2  739.47    2.87
   4   2   4   77.88    1.82
   3   1  -2   27.07    0.62
   2   2   3   10.22    0.87
   3   2   4   65.99    1.39
   2   2   0  220.51    1.51
   1   1   4   12.30    0.72
   5   3   1   11.00    1.39
   5   3   2   92.73    2.00
   4   3   1  418.91    3.01
   4   3   2   10.87    1.20
   1   2   2  409.73    1.98
   2   2   4  578.32    2.80
   4   3   0  365.85    2.76
   3   3   1  251.20    2.16
   3   3   2    1.58    0.99
   1   2   1  802.46    2.56
   2   0   5    0.78    1.15
   3   0   5   60.76    1.92
   1   0   6   25.68    1.96
   1   1   3 1867.81    5.12
   4   0   1  246.03    2.38
   4   0   5   21.77    2.02
   2   1   3    0.34    1.27
   0   1   3   33.93    1.17
   1   1   4   11.62    1.32
   2  -1  -1 1222.99    1.92
   2   1   2  333.32    2.46
   3   1   3  646.93    4.27
   3   1   4    3.94    2.02
   0   1   2   -0.19    0.84
   3   1   2   28.20    1.75
   3   1   5   87.25    2.88
  -1   1   3 1847.57    4.48
   4   1   4   32.67    2.49
   1   1   6    8.25    1.94
   6   0   3    1.26    3.96
   2   1   1 1251.55    3.87
  -1   1   5  120.84    2.25
   1   1   1  819.30    2.70
   5   1   4   74.91    3.57
   5   1   3   43.28    3.10
   2   2   3   11.14    1.66
   1   2   4  233.90    2.89
   0   1   1   17.54    0.84
   3   2   4   66.56    2.65
  -2   1   4  143.28    1.80
  -2   1   3   -0.27    0.92
   2   2   2  719.36    4.20
   0   2   5    1.40    1.74
   3   2   2  427.09    3.99
  -1   2   4  233.94    2.67
   0   2   2    7.97    1.14
  -1   2   5  122.93    2.71
   3   3   4    2.01    2.43
   2   1   0 1602.28    3.72
   5   2   2  463.16    5.56
   4   3   3   11.86    3.07
   0   3   4   -0.66    1.77
   0   3   5   65.41    3.02
   1   1   0    0.70    0.65
   2   3   2  141.85    2.69
  -2   2   4  563.84    3.54
   1   3   2   16.09    1.59
   5   2   1   18.12    2.70
  -1   3   4    1.06    1.99
   5   3   2   90.23    4.10
   2   3   1  412.89    3.55
  -1   3   3  925.24    5.00
   2   2   0  219.83    2.08
   1   3   1  343.17    3.07
   1   4   3   51.06    2.52
   2   4   2  301.02    4.00
   0   1   0    0.76    0.58
  -1   2   1  821.02    3.22
  -1   3   2   16.79    1.42
   1   4   2  183.33    3.39
   0   4   3    0.22    2.17
   0   3   1   67.26    1.70
  -2   2   2  748.74    3.10
   2   3   0  627.20    3.82
   3   4   1   29.58    2.33
   0   2   0 9999.00   10.42
  -2   3   3    0.15    1.61
   4   4   1  102.29    3.42
  -1   4   3   46.53    2.36
   1   3   0    0.69    1.28
   1   4   1  250.60    3.23
  -1   4   2  185.96    2.92
  -2   3   2  133.23    2.06
   0   3   0    0.29    1.25
   2   2  -1  113.47    1.51
   3   2  -1   68.45    1.36
   2   4   0  145.46    2.72
   4   2  -1  182.99    1.91
  -2   2   1  113.53    1.52
  -1   2   0   -0.50    1.00
   1   5   1  125.64    3.01
   1   2  -1  796.11    3.13
   3   3  -1  247.74    2.66
  -1   3   0   -0.30    1.45
   0   4   0 2769.56    8.68
  -1  -3   2   17.38    0.69
   4  -3   2   10.72    1.14
  -2  -1   0 1573.61    1.73
   2  -4   3    1.12    1.14
   6  -2   1  140.60    1.93
   4   0   0  248.96    1.30
   1  -1   2  120.73    0.94
   3  -1   2   28.05    0.81
   4  -3   3   11.03    1.15
   2  -2   3   11.19    0.80
   0  -3   3   14.25    0.77
   2   0   1  201.17    0.96
   4  -2   3    9.16    1.11
   0  -1   2   -0.09    0.45
   6  -1   1  211.12    2.04
   5   0   0    0.32    0.67
   1   0   1 1181.96    1.79
   0  -2   3    0.01    0.56
   5  -2   3  520.81    3.24
   3  -1   3  656.96    2.77
   2  -3   4   70.97    1.38
   2  -1   3    0.88    0.67
   4  -1   3   25.62    1.07
   5   0   1   18.32    0.83
   1  -3   4    2.90    0.84
   1  -1   3 1877.68    3.76
   2   0   2  967.88    2.43
   4  -2   4   74.04    1.57
   5  -1   3   42.18    1.17
   5   0   2  609.73    2.88
   0  -3   4    0.35    0.90
   6  -1   3    2.34    1.22
   1   0   2  652.80    1.85
   3  -1   4    2.71    0.92
   6   0   1  173.39    1.88
   4  -1   4   33.81    1.22
  -1  -2   3  187.92    1.18
   0  -2   4   51.05    1.06
   2   0   3   21.01    0.81
   6   0   2   51.52    1.41
   2  -2   5    2.51    1.07
   0   0   1    0.38    0.23
   1   0   3  438.47    1.98
   1  -2   5  126.99    1.85
   3  -1   5   91.28    1.77
   6   0   3    0.66    1.15
   3   0   4   81.13    1.44
   4   0   4   90.90    1.63
   4   1   1  653.88    2.36
   0  -1   4   -0.13    0.84
   2   0   4  787.78    3.33
   3   1   2   27.47    0.87
   4   1   0  841.92    2.02
   5   1   1   34.90    1.06
   2   1   1 1243.20    2.49
   5   1   2  162.42    1.85
   0  -2   5   -0.28    1.20
   2   1   2  324.35    1.67
   0   0   3    0.85    0.64
   4   0   5   21.89    1.53
   3   1   3  661.37    2.97
   3   0   5   63.14    1.61
   5   1   3   44.14    1.54
   2   1   3   -0.62    0.85
   4   1   4   32.50    1.54
   3   1   4    3.92    1.12
   1   1   2  119.27    1.13
   6   1   3    3.36    1.70
   5   1   4   71.66    1.99
   2   1   4  148.31    1.81
  -1  -1   4   12.77    0.87
   1  -1   6    6.56    1.62
   3   1   5   88.35    1.95
   0  -1   6   -0.91    1.69
   1   0   6   26.78    1.60
  -1  -1   5  120.71    1.85
   0   1   3   33.75    1.12
   4   2   2   52.62    1.35
   4   2   3    9.60    1.38
   1   1   5  121.68    2.04
  -1   0   4  289.18    2.07
   0   1   2   -0.68    0.70
   4   2   4   74.26    2.08
   0   1   4   -0.14    0.95
   2   2   3   10.42    1.15
   3   2   4   64.93    1.59
   0   0   6 1687.04    6.36
   2   2   5    2.13    1.38
   0   1   1   17.64    0.59
  -2  -1   3    0.07    0.57
   0   1   6    1.04    1.66
   0   2   5   -0.55    1.29
   3   3   4    0.76    1.29
  -5   3  -1   10.37    1.04
  -4   0   2   93.52    1.17
  -5  -1   2  168.87    1.74
  -4  -1   2   11.90    0.78
  -2   1   1 1199.71    2.56
  -1   2  -1  807.57    1.50
  -4   3  -2   10.08    0.97
  -5   1   1   37.21    1.11
  -3   1   1  598.94    2.15
  -4   2   0  131.35    1.34
  -6  -1   1  217.43    2.12
  -1   1   0    1.00    0.29
  -5   0   1   18.99    0.89
  -6   1   0  131.59    1.79
  -5  -2   1   19.35    1.00
  -4   0   1  241.63    1.60
  -3   0   1  135.63    1.10
  -2   2  -1  114.53    0.90
  -5   1   0    0.62    1.07
  -2  -3   2  138.96    1.88
   1  -1   4   11.94    1.08
   0  -1   6    0.50    1.77
  -5  -3   2   89.32    2.39
  -3  -3   4    2.78    1.99
  -1  -2   1  803.08    2.75
  -4  -3   3   10.77    2.16
   0  -1   5   60.65    1.92
   0  -1   1   17.83    0.69
  -1  -2   2  415.94    2.54
  -2  -2   5    1.66    1.81
  -1  -1   0    0.72    0.45
  -2  -2   1  111.41    1.35
   0  -1   3   34.44    1.21
  -2  -2   2  728.52    3.36
   0   0   5    0.45    1.34
  -5  -2   1   18.50    1.38
   0  -4  -1    0.96    1.28
   1  -1  -1  823.94    1.96
   0  -5   0   -1.34    1.51
   1  -5   0    0.12    1.67
   3  -3  -1  253.42    2.24
   3  -2  -1   67.87    1.05
  -1  -5   1  126.90    2.54
  -1  -4   0   -0.78    1.14
   1  -3  -1  350.91    2.30
   4  -4   0   67.54    1.84
   2  -3  -1  403.37    2.36
  -2  -4   1   21.61    1.41
   0  -5   1   44.84    1.64
   0  -4   0 2622.60    6.72
   1  -5   1  124.55    2.23
  -1  -3   0    0.08    0.83
   1  -4   0    0.03    1.08
  -3  -3   2    0.96    1.08
  -2  -3   1  403.33    2.59
  -1  -2   0    0.13    0.81
  -3  -3   0   -0.05    0.51
  -4  -3   2    8.77    1.12
  -3  -1   4    3.99    1.04
  -3  -2   3  913.24    3.62
  -2  -1   3   -0.17    0.80
  -4  -1   4   33.33    1.40
  -2   0   3   21.28    1.03
  -1   0   2  660.20    2.02
  -1   1   2  116.41    0.95
  -2  -1   2  319.75    1.72
  -6  -1   3    0.92    1.49
  -3   0   3 1499.03    4.25
  -3  -1   5   88.45    1.88
  -3  -2   3  898.68    3.71
  -1   2   5  125.04    1.94
  -1  -1   3 1855.13    4.36
  -5  -2   3  524.05    3.86
  -1  -1   2  118.31    1.15
   0   0   2   34.39    0.87
  -3  -1   4    2.66    1.28
  -5  -2   2  488.67    3.20
  -2   2   5    2.49    1.57
  -1  -1   1  801.81    1.85
   0   2   3    0.31    0.76
   0   0   1    0.09    0.27
  -1   0   3  429.29    2.19
  -3  -1   3  667.02    3.15
  -4  -4   2   30.43    1.63
   2  -3   3    0.63    1.06
   0  -3   1   68.98    1.26
  -3  -4   2  209.44    2.86
  -4  -3   1  412.66    3.12
  -1  -2   0   -0.16    0.71
   2  -3   4   68.65    1.89
  -2  -2   0  224.75    1.56
   1  -2   1  819.23    2.57
  -3  -3   1  270.39    2.46
  -5  -3   2   97.93    2.28
  -2  -4   3    1.37    1.68
   1  -3   3  951.58    4.17
  -4  -3   2   10.68    1.57
  -3  -1   0    0.00    0.67
   1  -3   4    2.82    1.51
   1  -3   5   77.92    2.40
  -1  -1   0    0.80    0.44
  -3  -3   2    1.02    1.43
  -1  -3   2   17.10    1.29
   0  -2   1    0.34    0.82
  -2  -1   0 1620.28    3.01
   0  -3   0    0.56    1.09
   2  -3   0  653.45    3.14
  -1  -2   0    0.43    0.65
   3  -1   0    0.71    0.53
  -2  -4   2  299.15    2.96
   4  -4   2   27.61    1.76
  -2  -3   1  413.15    2.40
  -1  -1   0    0.71    0.38
   1  -4   1  267.85    2.75
  -3  -3   2    1.53    1.16
   2  -2   0  225.41    1.65
   0  -2   0 9942.44    8.72
  -2  -4   3    2.77    2.36
   1  -2   0    0.79    0.81
   0  -4   2    5.68    1.61
   2  -1   0 1577.37    2.84
   0  -3   1   73.35    1.45
  -2  -2   1  110.75    1.20
   0  -1   0    0.80    0.41
  -1  -4   3   48.08    2.08
   1  -3   1  346.21    2.51
  -1   2   2  410.27    1.88
   0   2   1    1.13    0.50
  -6   0   2   51.42    1.59
  -2   3   2  133.49    1.47
  -5   0   2  639.44    2.88
  -2   4   1   22.25    0.96
  -1   0   1 1180.33    1.67
  -2   2   2  739.13    2.69
  -6   1   2  268.54    2.66
   0   3   0    0.61    0.52
  -5   3   2   97.72    1.78
  -1   4   0    0.26    0.77
  -3  -1   1  583.85    1.40
  -3   2   2  437.91    2.36
  -5  -1   1   35.96    0.92
  -4   2   2   56.72    1.34
  -4   1   2   11.57    0.83
  -4  -1   1  662.38    1.97
  -2   3   1  408.34    2.22
  -1   1   1  820.45    1.89
  -2   0   1  198.79    0.97
  -3   3  -3  408.09    2.25
  -7   0   0    0.82    1.12
  -7  -1   0   -0.27    1.52
  -5  -1   1   36.08    0.99
  -4   0   1  242.59    1.51
   1   1  -2  118.65    0.55
  -5   2  -1   18.23    1.12
  -4  -2   1  188.58    1.19
  -4   2  -1  188.84    1.68
  -3  -2   1   67.33    0.58
  -4  -1   1  669.47    2.24
  -3   2  -1   69.39    1.04
  -4   1   0  833.49    2.93
  -3  -1   1  587.05    1.66
  -2   1   0 1607.54    2.74
  -6  -1   0  132.20    1.82
  -3   1   0    0.04    0.60
  -2   2  -2  723.55    2.20
  -2   1  -3    0.07    0.58
  -4   0   0  258.53    1.54
  -5  -2   1   19.22    0.86
  -4   0  -5   19.17    1.09
  -6  -2   0  199.13    2.09
  -6  -1  -1  217.72    2.04
  -5   0  -3  615.12    2.98
  -5   0  -2  635.17    2.88
  -6  -1  -3    1.00    1.07
  -6  -1  -2  274.12    2.36
  -3   0  -5   62.77    1.19
  -4   0  -1  240.78    1.55
  -4   0  -2   96.84    1.27
  -2   0   0  164.49    0.85
  -5  -1  -1   37.00    1.11
  -2   0  -5    1.39    0.82
  -4   0  -3   15.53    0.85
  -4  -2   1  191.07    1.37
  -5  -2   0    0.34    0.84
  -4  -1   0  808.53    2.64
  -3   0  -4   82.63    1.16
  -3   0  -1  132.15    1.05
  -5  -3   0   -0.43    0.93
  -2  -4   1   24.14    1.38
   4  -2   0  142.53    1.47
   1  -5   1  124.16    2.65
   4  -4   1  101.70    2.09
  -1  -3   0   -0.85    0.84
   0  -3   0   -0.28    1.01
   2  -3   0  630.99    2.91
  -1  -2   0   -0.67    0.72
   1  -3   0   -0.12    0.89
  -1  -1   0    0.70    0.37
  -2  -3   1  410.03    2.33
  -3  -3   2    0.31    1.00
   4  -3   1  435.25    2.90
   3  -1   0   -0.02    0.50
   0  -2   0 9691.25    8.21
  -1  -3   1  338.63    2.24
   2  -4   2  301.16    3.06
   1  -4   2  193.18    2.52
   0  -2   4   49.84    1.69
   1  -1   2  115.21    1.29
  -1  -2   2  412.88    2.40
   2   0   4  753.67    3.58
   0  -1   6    0.76    1.72
   2   1   2  331.80    1.29
   1  -1   4   12.05    1.30
  -2  -2   5    2.80    2.28
   1   0   1 1154.56    1.95
   2   1   4  145.16    1.75
  -4  -2   3   10.37    1.89
  -3  -2   3  911.73    4.44
  -1  -1   5  124.07    2.39
   0   1   6    0.94    1.74
   1   0   3  428.61    2.32
   2   0  -3   21.09    0.55
  -3  -2  -3  896.55    3.70
  -2  -1  -3   -0.08    0.77
  -2  -2  -4  581.44    3.21
  -3  -2   0   -0.03    0.55
  -2  -1  -2  321.96    1.71
  -3  -4  -3  362.32    3.20
   0  -1  -4   -0.74    0.68
  -3  -2  -1   69.23    1.01
   2  -2  -5    2.54    1.13
  -1  -1  -3 1829.90    3.99
  -3  -3  -2    0.54    1.11
  -1  -2  -4  229.74    2.02
   3  -1  -4    3.53    0.83
   0   0  -1    0.21    0.22
  -3  -4  -2  215.27    2.52
   2  -1  -4  144.24    1.37
  -1  -3  -4    2.15    1.06
  -3  -3  -1  262.47    1.86
  -3  -4  -1   29.59    1.42
  -2  -3  -3    0.21    1.02
  -3  -3   0    1.26    0.71
   0  -2  -4   46.55    1.11
  -2  -2  -2  746.78    2.63
   2  -1  -3    0.75    0.63
   1  -2  -3  186.69    1.56
   4  -1  -3   27.12    0.92
   3   0  -2  613.07    1.66
  -1  -4  -1  258.74    1.97
   2  -4  -3    3.40    1.07
   2  -2  -3   11.69    0.74
   3   1   0    0.18    0.19
   0  -5  -1   46.32    1.58
   2  -3  -3    0.24    1.02
   0  -2  -2    7.80    0.66
   0  -3  -2    0.46    0.86
   4  -2  -3    9.30    0.98
   3  -3  -3  430.74    2.78
   1   0  -1 1171.80    1.47
  -1  -4   0    0.83    0.88
   0  -5   0    0.62    1.35
   0  -4  -1   -0.08    0.92
   1  -3  -2   16.47    0.91
   5  -1  -2  166.23    1.60
   0  -1  -1   18.01    0.47
   3  -4  -2  213.74    2.17
  -5  -2   3  527.83    3.20
  -3  -1   3  648.16    2.67
  -3   1   3  684.19    2.73
  -5   2   3  547.96    3.09
  -4  -1   3   27.86    1.13
  -6  -1   3    1.64    1.25
  -6   1   3    2.29    1.12
  -3  -2   2  424.23    1.96
  -6   0   3    0.78    1.11
  -3   2   2  432.39    1.98
  -2  -1   2  327.25    1.53
  -2   1   2  331.99    1.53
  -4  -3   1  419.06    2.27
  -4  -2   2   54.05    1.17
  -2   0   2 1023.76    2.61
  -4   2   2   56.76    1.17
  -1  -1   1  804.72    1.61
  -2   2   1  111.41    0.83
  -3  -1   2   28.10    0.78
  -3   1   2   28.76    0.81
  -3   0   2  619.47    2.40
  -1   0   1 1166.91    1.90
  -2  -1   3   -0.04    0.92
  -5  -1   4   71.99    2.26
   0   3   3   14.29    1.09
  -1   3   4    1.80    1.33
  -2   0   4  778.95    3.64
   0   0   1    0.10    0.29
  -3   0   4   81.63    1.67
  -5  -1   3   44.55    1.82
  -4  -1   3   26.96    1.36
  -2   1   4  144.45    1.84
  -2   3   4   67.02    1.84
   0   1   2   -0.10    0.69
   0   3   2    1.18    0.67
  -1   1   3 1841.44    4.48
  -1   3   3  905.72    3.68
  -2   0   3   21.02    1.00
  -3   1   4    3.63    1.21
  -3   3   4    0.94    1.66
  -2   4   3    1.86    1.47
  -1   0   2  657.79    2.20
  -2  -1  -1 1198.88    2.50
  -5  -3   1   10.72    1.28
  -1  -2  -2  403.26    1.82
  -3  -1   0   -0.05    0.44
   1   0   0    0.11    0.15
   0  -5  -2    0.20    1.21
   1  -2  -2  410.60    1.48
  -1  -3  -2   17.13    0.86
   0  -4  -2    4.01    1.08
   2  -3  -2  136.34    1.09
  -2  -2  -1  113.74    1.23
   1  -3  -2   15.74    0.79
  -3  -2   0    0.69    0.79
  -4  -2   2   55.47    1.23
  -3  -4   0   -0.23    1.31
  -3  -3   0    0.18    1.10
  -2  -1   0 1610.18    2.96
  -3  -2  -5   39.45    1.51
  -4  -2   0  142.87    1.22
  -1  -1  -5  124.21    1.64
  -4  -2  -1  192.11    1.64
   0  -1  -5   59.73    1.15
   1  -1  -5  122.56    1.45
  -1   0  -1 1174.31    1.85
  -3  -1  -2   27.56    0.85
  -3  -2   1   68.97    0.61
  -4  -3   0  375.46    2.16
  -4  -3  -2   11.01    1.21
  -3  -3  -4    2.55    1.10
  -4  -3  -1  417.22    2.54
  -2  -1  -3    0.83    0.66
  -4  -4  -2   28.88    1.52
  -4  -4  -1   96.20    1.93
  -2  -2  -4  558.53    2.90
   0  -1  -4   -0.67    0.67
  -3  -2  -2  431.49    2.23
  -4   1   1  668.15    2.62
  -3   2   0    0.30    0.67
  -4   3  -2   10.24    0.97
  -3   3  -2    0.75    0.75
  -4   2   0  133.79    1.39
  -5  -2   1   18.45    0.87
  -2   0   1  200.26    0.97
  -3   3  -3  426.24    2.28
  -7   0   0   -0.42    1.12
  -4   3  -3   10.97    1.07
  -7  -1   0    0.51    1.50
  -5  -1   1   35.08    0.97
  -1   1   0    0.60    0.30
  -4   0   1  245.62    1.51
  -3   0   1  130.44    1.02
  -4  -1   1  657.92    2.23
  -5   1   0    0.26    0.77
  -4   2  -1  187.96    1.64
  -3   2  -1   67.74    1.00
  -4   1   0  828.89    2.90
  -3   1   0    0.33    0.68
  -2   1   0 1616.09    2.74
  -5   0  -2  626.26    3.48
  -5  -1  -1   36.17    1.22
  -2   0   0  167.13    0.93
  -4   1  -4   34.93    1.42
  -6  -1  -3    2.49    1.46
  -4   0  -1  240.20    1.76
  -5   0  -3  613.69    3.79
  -3   1  -4    2.79    1.06
  -3   1  -3  660.45    3.13
  -5  -1  -2  166.87    2.19
  -2   1  -5  438.02    3.10
  -4   0  -2   93.01    1.43
  -4   0  -5   19.93    1.59
  -3  -1   0    0.25    0.59
  -1   1  -5  121.81    1.79
  -2   1  -3   -0.74    0.96
  -4   0  -3   15.73    1.18
   0   1  -5   59.16    1.41
  -5  -2  -2  474.07    3.25
  -1   1  -4   10.76    0.78
   3   1   4    4.09    1.96
  -1   1   7  172.27    2.76
  -3   1   6    8.93    1.91
   0   2   5    1.07    1.77
   2   1   7  119.29    2.53
   1   2   4  228.11    2.80
   1   2   5  120.05    2.56
   1   1   1  825.02    2.58
   2   2   4  568.17    4.64
   0   2   6 1339.57    6.67
  -2   2   5    2.86    1.65
  -1   2   6   23.55    1.79
   3   1   7   89.60    2.44
   2   2   3   10.56    1.68
  -2   2   6  111.83    2.51
   0   2   2    7.65    1.06
  -1   2   7   69.29    2.50
   3   2   6   -0.71    2.15
   2   2   7   24.47    1.99
   0   3   4    1.47    2.00
   0   3   5   68.66    2.53
   5   1   6   -0.38    2.86
  -1   3   5   74.30    2.35
   2   3   5  285.28    4.30
   1   3   6    1.98    1.97
   1   3   3  954.53    5.73
  -1   3   6    1.83    1.83
   2   3   6  145.29    3.40
  -2   3   5  283.84    3.55
  -2   3   4   66.78    2.21
   1   2   1  821.21    3.55
   3   3   6    6.37    2.19
  -2   3   6  142.50    3.01
   3   3   3  404.47    5.23
   0   3   2    0.11    1.34
   1   3   2   15.71    1.77
  -2   3   3    0.70    1.50
   1   4   5   61.98    2.68
   2   4   5    1.72    2.38
   1   4   6   14.24    2.21
   3   3   2    0.33    2.28
   0   4   6  742.84    5.67
  -1   4   5   65.38    2.42
   1   4   3   49.04    2.65
  -1   4   4  141.68    2.95
   3   4   5   21.85    3.21
  -2   3   2  132.42    1.96
   0   3   1   71.53    1.81
  -1   4   3   48.26    2.32
   3   4   3  351.04    5.42
  -2   4   4  270.94    3.70
   1   2   0    0.02    0.88
  -2   4   3    3.50    2.11
  -1   4   2  194.42    2.92
   0   2   0 9720.97    9.77
   3   1   0    0.06    0.69
   1   5   3  354.90    5.04
   2   5   3    0.41    2.52
   3   5   4    1.95    2.81
   0   4   1    0.81    1.81
   1   3   0    0.15    1.36
   2   3   0  663.90    4.02
  -2   4   2  284.82    3.11
   3   5   3  234.64    4.83
   0   3   0    0.27    1.31
   1   5   2    5.96    2.67
  -1   5   3  336.56    4.19
   2   5   2   39.28    2.70
   3   3   0    0.44    1.81
   4   2   0  142.53    1.99
  -1   5   2    7.03    1.90
   1   4   0    1.21    1.66
   1   5   1  134.19    3.16
   2   5   1  187.51    3.96
   0   4   0 2779.45    8.39
  -2   4   1   21.31    1.71
   3   4   0   -0.13    2.12
   3   5   1   86.75    3.49
   5   4   1   11.45    3.33
   1   2  -1  790.10    3.07
   2   2  -1  112.49    1.45
  -1   5   1  128.20    2.93
  -2   5   2   37.11    2.24
  -2   2   0  220.56    1.52
   2   3  -1  409.96    3.14
   1   6   2   82.70    2.70
   2   6   2   94.51    2.98
   5   2   0    0.22    1.20
  -2   3   0  628.32    3.23
   0   6   2    6.63    2.02
   0   2  -1    1.29    0.92
   2   5   0  203.88    3.79
   0   3  -1   67.72    1.49
   3   3  -1  259.01    2.72
   0   5   0    0.78    1.66
   3   5   0    0.04    2.44
   1   4  -1  255.16    2.99
   1   6   1   72.01    2.72
   2   6   1    3.92    2.03
   3   4  -1   29.37    2.17
  -2   4   0  144.50    2.34
   4   2  -1  185.60    1.94
   3   1  -1  601.57    2.19
   1   5  -1  124.47    2.76
   2   5  -1  174.94    3.27
   1   6   0    0.10    1.79
   2   6   0   64.37    2.62
  -1   6   1   66.81    2.19
   3   5  -1   81.64    3.08
   0   5  -1   46.15    1.95
   3   6   0    1.41    1.98
   1   3  -2   16.26    1.28
   5   3  -1   11.50    1.71
   2   4  -2  281.01    3.22
  -2   3  -1  403.27    2.78
   5   4  -1   11.69    2.46
  -1   5  -1  125.36    2.64
   1   2  -2  406.33    2.42
   2   2  -2  733.21    3.22
   3   4  -2  210.06    3.01
   0   4  -2    4.62    1.43
  -2   4  -1   22.82    1.53
   1   6  -1   67.54    2.46
   2   6  -1    3.07    2.07
   0   2  -2    8.06    1.15
   4   3  -2    9.29    1.61
   1   5  -2    7.25    1.69
   4   4  -2   31.19    2.13
  -1   3  -2   17.44    1.26
   0   5  -2    1.74    1.80
  -2   5  -1  175.33    2.81
   4   2  -2   54.51    1.37
  -1   2  -2  409.05    2.37
   1   3  -3  901.18    4.41
   2   3  -3    0.81    1.25
   2   4  -3    2.02    1.55
   1   6  -2   79.03    2.16
   2   6  -2   91.42    2.45
   3   4  -3  364.87    3.75
  -2   3  -2  134.55    1.95
   0   4  -3    0.13    1.45
  -2   4  -2  293.84    3.09
  -3   4  -1   27.11    1.66
   1   5  -3  331.62    3.57
   2   5  -3   -0.22    1.65
   3   1  -2   27.83    0.91
   4   4  -3    3.84    1.82
   0   5  -3    5.49    1.72
   3   5  -3  224.46    3.36
   0   1  -2    0.33    0.67
   4   3  -3   10.71    1.61
  -2   5  -2   37.05    2.01
  -1   6  -2   79.55    2.16
  -1   3  -3  954.69    4.63
   0   2  -3    0.80    0.97
   1   6  -3   18.45    1.63
   1   4  -4  140.54    2.51
   2   4  -4  275.44    3.17
   4   2  -3   10.16    1.24
   1   3  -4    1.39    1.46
  -2   4  -3    3.72    1.77
  -3   4  -2  221.87    2.53
  -1   1  -2  119.99    1.22
   2   5  -4   21.71    1.81
   0   3  -4   -0.16    1.42
  -2   3  -3    1.42    1.24
  -3   3  -2    0.74    1.08
   1   5  -4    3.08    1.41
  -4   0  -2   91.26    1.31
  -5   3  -3   31.83    1.63
  -2   3  -3    0.70    1.28
  -2   5  -2   38.45    2.14
  -5   0  -2  621.60    3.07
  -2   2  -3   11.25    0.96
  -4   4  -3    4.15    1.32
  -4   1  -3   26.37    1.35
  -7   1  -2  402.83    3.35
  -3   1  -3  672.93    3.11
  -6   3  -3    1.84    1.36
  -2   0  -2 1028.90    2.73
  -6   4  -3    1.08    1.10
  -2   1  -3   -0.15    0.77
  -1   2  -3  180.11    1.67
  -6   1  -3    1.55    1.38
  -4   5  -3    5.79    1.23
  -7   2  -3    1.55    1.34
  -3   5  -3  237.84    2.89
  -4   2  -4   77.95    1.84
  -3   3  -4    1.90    1.42
  -1   4  -3   48.53    1.85
  -3   2  -4   64.54    1.57
  -4   4  -4   51.00    1.84
  -2   5  -3   -0.15    1.74
  -5   4  -4  256.23    2.75
  -5   0  -3  594.64    3.22
  -3   0  -3 1525.39    4.18
  -1   1  -3 1816.61    4.16
  -2   2  -4  564.10    3.21
  -1   0  -2  647.85    1.96
  -4   1  -4   33.92    1.43
  -3   1  -4    3.28    1.08
   0   3  -3   14.56    1.12
  -2   4  -4  289.62    3.08
  -6   0  -3    0.02    1.19
  -2   0  -3   21.66    0.81
  -6   1  -4  168.59    2.34
  -2   1  -4  146.83    1.79
  -4  -1  -2   11.82    0.76
   1   2  -2  400.24    1.60
  -5   3  -5   17.00    1.43
  -3   3  -5   57.72    1.74
  -5   2  -5    6.59    1.18
  -3   2  -5   39.45    1.53
  -5   0  -4  602.56    3.49
  -7   1  -4  287.40    2.72
  -3   4  -5   20.19    1.56
  -1   0  -3  431.20    1.99
  -4   1  -5  238.93    2.68
  -2   2  -5    3.49    1.15
   0   3  -4    0.26    1.26
  -6   0  -4    7.48    1.33
  -2   0  -4  771.55    3.21
  -4  -1  -3   25.15    0.96
  -2  -1  -2  324.34    1.43
  -5  -1  -3   44.40    1.27
   0   0  -2   35.44    0.61
  -2   1  -5  455.47    3.01
  -1   2  -5  121.97    1.95
   1   3  -3  903.89    3.41
  -3  -1  -3  667.00    2.60
   1   2  -3  183.61    1.45
   0   1  -4   -0.58    0.78
  -4   2  -6   75.31    1.64
  -4   3  -6   97.27    1.77
  -1   0  -4  289.47    1.98
  -5   2  -6   20.34    1.26
  -3   2  -6    0.66    1.15
  -3   3  -6    5.05    1.13
  -5   0  -5    5.32    1.26
  -1   1  -5  120.92    1.74
  -4   1  -6  152.73    2.10
  -2   2  -6  111.36    1.90
  -4  -1  -4   33.08    1.11
  -3   1  -6   10.46    1.17
  -3  -1  -4    3.41    0.86
  -6   0  -5  160.74    2.09
  -1  -1  -2  120.71    0.91
  -2   1  -6  200.15    2.33
   1   2  -4  237.03    1.99
   1   3  -4    1.37    1.15
  -1   2  -6   22.02    1.50
  -1   3  -6    2.20    1.46
   0   0  -4   77.82    1.18
  -3   0  -6    1.33    1.05
  -1   1  -6    7.01    1.17
   1   1  -4   10.96    0.80
  -4  -1  -5  234.90    2.32
  -3  -1  -5   90.53    1.61
  -2   0  -6  118.09    1.89
  -1  -1  -4   12.15    0.84
  -2   2  -7   25.14    1.25
   1   2  -5  124.19    1.94
   0   3  -6   -0.59    1.50
   1   0  -3  430.89    1.88
  -1   0  -6   27.77    1.36
   1   0  -2  652.62    1.83
  -2   1  -7  119.64    1.87
   0   1  -6   -0.23    1.19
   1   1  -5  117.18    1.78
   2   2  -3   10.63    0.72
   0  -1  -3   33.76    0.79
  -1  -1  -5  125.24    1.69
  -4  -1  -6  151.91    2.04
  -3  -1  -6    9.81    1.25
  -3   0  -7   28.15    1.28
  -3  -2  -3  903.96    2.95
  -2   0  -7   30.34    1.38
   0   0  -6 1720.40    5.80
   2   1  -3    0.65    0.50
   1   2  -6   21.11    1.43
  -3  -2  -4   66.06    1.30
   1   0  -5  142.28    1.73
   2   1  -4  145.17    1.49
   0   2  -7    0.10    1.32
  -2  -2  -4  578.02    2.79
  -1  -1  -6    7.50    1.34
  -1   0  -7   85.58    1.74
   0   1  -7   19.80    1.28
   2   2  -5    3.02    1.29
  -3  -2  -5   40.20    1.35
   2   1  -5  449.17    2.82
  -2  -2  -5    3.64    1.17
   1   0  -6   26.29    1.32
  -1  -2  -3  180.45    1.39
   0  -1  -6    1.00    1.36
   1  -1  -4   12.06    0.88
   1  -1  -3 1880.84    3.99
   0   0  -7    1.11    1.08
   2   0  -3   22.28    0.80
   1   2  -7   73.70    1.88
  -1  -1  -7  183.34    2.18
   2   1  -6  202.12    2.43
  -3  -2  -6    1.04    1.16
   1  -1  -2  119.39    0.95
  -2  -2  -6  112.69    1.85
   2   0  -2  998.79    2.36
   0  -2  -3   -0.56    0.64
   0  -1  -7   21.65    1.42
   1  -1  -6    7.66    1.18
   2   0  -6  114.31    1.80
   3   1  -4    3.52    0.92
   2  -1  -4  147.19    1.60
   2  -1  -5  452.86    2.90
   2  -1  -3   -0.27    0.63
   2   1  -7  117.44    2.03
   3   1  -5   88.59    1.60
   1  -2  -4  236.18    1.96
   1  -1  -7  179.36    2.19
  -1  -2  -7   72.07    1.64
   1  -2  -5  124.33    1.80
   2  -1  -6  200.13    2.34
   1  -2  -3  182.22    1.52
   3   1  -6    9.96    1.48
  -2  -3  -4   66.77    1.45
   0  -2  -7    1.29    1.22
   1  -2  -6   23.43    1.32
  -2  -3  -5  274.68    2.40
   2  -1  -2  325.28    1.60
  -1  -3  -5   79.91    1.68
  -1  -3  -4    1.41    0.90
   1  -1  -1  812.76    1.83
   2  -1  -7  122.12    1.87
   3  -1  -5   89.50    1.73
   3  -1  -4    3.36    0.89
  -2  -3  -3    1.04    0.88
  -1  -3  -6    1.50    1.24
   0  -3  -5   73.45    1.65
   0  -3  -4    0.10    1.11
  -1  -3  -3  908.89    3.26
   1  -2  -7   71.14    1.54
   1  -2  -2  404.32    1.84
   3   1  -7   93.05    2.04
   2  -2  -3   11.51    0.96
   3  -1  -6   10.98    1.13
   3  -1  -3  667.54    2.77
   3   0  -7   26.98    1.41
   2   0  -1  203.91    0.94
   0  -3  -6    0.77    1.12
   0  -3  -3   14.15    0.92
   4   0  -5   19.55    1.33
   4   0  -4   89.18    1.42
   2  -2  -7   24.40    1.24
   3  -1  -7   91.35    1.63
   3  -2  -5   41.39    1.46
   4   0  -6   96.73    1.89
   2  -2  -2  726.01    2.62
   4  -1  -4   33.79    1.37
   3  -1  -2   27.43    0.80
  -1  -3  -2   16.31    0.83
   3  -2  -3  942.09    3.63
   2  -1  -1 1216.32    2.57
   2  -3  -6  146.53    2.07
   0  -3  -2    0.20    0.77
   3  -2  -7   23.75    1.17
   4  -1  -3   27.52    0.99
   2  -3  -3   -0.37    0.92
   1  -2  -1  805.29    2.25
   4  -2  -5   18.91    1.29
   4  -2  -4   79.41    1.61
   0  -4  -5    0.31    1.25
   4  -2  -6   72.53    1.63
   0  -4  -4   27.05    1.45
   3  -3  -6    5.90    1.22
   5   0  -5    5.54    1.34
   5   0  -4  580.42    3.23
   1  -4  -4  151.49    2.10
   5  -1  -5   29.30    1.30
   4  -1  -2   11.65    0.89
   3  -3  -3  434.61    2.90
   2  -3  -2  136.76    1.52
   2  -2  -1  113.60    1.09
   5  -1  -4   72.74    1.54
   5  -1  -6    0.56    1.01
   3  -1  -1  602.62    2.14
   0  -4  -3    0.33    1.14
   5   0  -3  585.48    2.84
   4  -3  -4   28.01    1.46
   5  -2  -5    6.81    1.14
   5  -2  -4  467.08    3.29
   4  -2  -2   56.46    1.26
   3  -3  -2    0.79    0.97
   4  -3  -3   11.25    1.23
   0  -3  -1   72.48    0.99
   3  -2  -1   67.96    1.11
   3  -4  -4   40.19    1.53
   5  -2  -3  535.46    3.34
   2   2   3   11.51    1.79
  -1   3   4    2.14    1.93
  -1   3   5   80.18    2.85
   0   3   4    0.01    2.35
  -5   2   4  486.21    4.29
  -5   2   5    4.78    2.07
  -2   3   6  140.37    3.23
  -2   3   3   -0.55    1.58
   0   3   3   14.55    2.05
  -4   2   2   52.36    1.50
   1   3   3  916.98    6.21
  -4   3   4   29.48    2.34
  -4   3   5  178.06    3.13
  -1   3   2   17.82    1.61
   2   3   4   69.26    3.63
  -2   3   2  135.57    2.32
   0   3   2    1.35    1.70
  -4   3   3   11.91    1.96
  -3   3   2    0.67    1.65
  -1   4   5   64.04    2.73
   1   3   2   17.76    1.93
  -1   4   4  150.73    3.35
  -2   4   5    1.84    1.97
   0   4   5    0.29    2.68
  -2   4   4  276.43    3.99
  -1   4   3   50.36    2.60
   0   4   3    0.54    2.34
   1   4   4  148.53    3.92
   3   2   2  426.79    3.44
  -1   3   1  347.46    2.95
  -4   3   2   11.06    1.67
   0   3   1   73.47    1.86
   1   4   3   46.32    3.49
  -1   4   2  196.03    3.32
  -4   4   4   50.46    2.61
   2   4   4  280.62    5.32
   2   4   5    3.41    2.83
  -2   4   2  292.23    3.61
   0   4   2    4.99    2.22
   1   3   1  349.15    3.37
  -1   2   0    0.40    0.77
  -4   4   3    3.72    2.13
   1   4   2  187.46    3.85
   0   2   0 9871.74   10.27
  -1   5   4    3.56    2.19
  -2   5   4   22.85    2.24
   0   5   4    0.15    2.42
   0   5   5   47.10    2.65
   3   3   2    1.39    2.41
  -1   4   1  268.82    3.61
   3   4   4   39.63    3.62
  -2   5   3    1.64    2.06
  -3   5   4    2.07    2.03
  -2   4   1   22.07    1.87
  -4   4   2   28.67    2.22
  -3   2   0    0.89    0.82
   1   2   0   -0.75    0.86
   1   5   3  328.11    5.63
   0   3   0   -0.22    1.45
  -3   4   1   28.00    1.96
   0   5   2    0.40    2.70
  -2   5   2   36.96    2.32
   2   5   4   23.19    3.51
   1   3   0    0.05    1.47
  -3   3   0    0.84    1.26
  -3   5   2   -0.06    1.87
  -1   4   0   -0.31    1.82
   0   4   0 2921.94    9.53
  -1   5   1  131.05    3.20
   0   6   3    0.53    2.33
   2   3   0  676.59    4.08
   1   5   1  135.61    3.78
  -3   5   1   77.82    2.62
  -1   6   2   83.71    3.03
   3   4   1   28.12    3.00
   0   6   2    4.28    2.23
  -1   2  -1  788.14    2.98
   3   5   2    1.81    3.70
   0   3  -1   67.41    1.52
   1   6   2   86.85    3.43
  -2   2  -1  110.93    1.37
  -1   6   1   65.80    2.67
   1   3  -1  348.89    2.78
  -1   4  -1  248.41    2.91
   0   6   1    0.07    2.22
   1   2  -1  800.43    3.06
  -3   5   0   -0.11    1.73
   1   6   1   69.74    3.19
   1   4  -1  269.66    3.36
   2   5   0  206.53    4.22
  -3   2  -1   66.91    1.15
  -3   4  -1   27.42    1.90
  -1   6   0    0.74    2.16
  -1   5  -1  128.98    2.85
   0   6   0  915.52    7.15
   2   4  -1   22.67    2.03
   2   2  -1  114.93    1.38
   3   5   0    1.20    3.06
   0   3  -2    0.28    1.17
  -1   4  -2  175.81    2.82
   0   4  -2    5.52    1.86
   2   5  -1  178.23    3.76
   1   1  -1  823.28    2.33
   3   3  -1  270.90    2.71
  -2   3  -2  135.39    1.92
   1   3  -2   16.45    1.32
  -1   6  -1   67.19    2.53
   0   6  -1   -0.41    2.13
   1   4  -2  192.68    2.86
  -1   2  -2  406.07    2.37
   0   2  -2    6.97    0.97
   1   6  -1   73.22    2.97
  -1   5  -2    7.71    1.68
   0   5  -2    0.98    1.85
   3   2  -1   67.22    1.23
   1   2  -2  407.57    2.41
   2   3  -2  140.35    2.07
   2   4  -2  305.08    3.53
  -3   3  -2    0.16    1.35
   2   6  -1    4.06    2.32
   2   5  -2   37.69    2.43
   2   2  -2  738.73    3.28
  -3   5  -2    1.10    1.71
   0   4  -3    0.40    1.51
   1   6  -2   84.29    2.91
   1   4  -3   49.49    1.99
   4   5  -1  184.90    3.98
   1   3  -3  899.62    4.46
  -2   4  -3    2.67    1.66
   1   5  -3  337.06    4.17
   2   6  -2   95.80    2.84
   0   1  -2    0.08    0.65
   2   4  -3    3.73    1.94
  -1   1  -2  117.92    1.16
  -2   5  -3   -0.34    1.63
   0   2  -3   -0.34    0.95
   1   1  -2  120.71    1.20
  -1   2  -3  183.77    1.90
   4   2  -1  185.39    1.64
   1   2  -3  182.46    1.94
   0   6  -3   -0.43    1.57
  -3   3  -3  417.50    3.06
  -2   2  -3   10.77    1.10
   0   4  -4   25.08    1.64
   0   3  -4    0.48    1.57
   1   4  -4  137.37    2.51
   0   5  -4   -0.89    1.60
   1   3  -4    1.32    1.56
  -2   4  -4  279.08    2.95
   2   4  -4  277.26    3.24
   4   4  -3    4.75    1.84
   2   5  -4   20.91    1.89
   4   2  -2   56.52    1.28
  -2   3  -4   65.68    1.73
   2   3  -4   68.56    1.84
  -2   5  -4   20.47    1.50
   0   2  -4   50.51    1.41
   1   2  -4  237.34    2.40
   4   5  -3    3.83    1.85
  -1   1  -3 1850.20    4.36
  -1   2  -4  229.65    2.25
  -3   4  -4   38.56    1.83
   3   3  -4    1.79    1.36
  -3   3  -4    1.54    1.44
   0   4  -5    0.61    1.22
   1   4  -5   61.04    1.98
   2   1  -3    0.64    0.80
  -2   2  -4  560.74    3.20
  -3   1  -2   27.05    0.78
   0   3  -5   70.54    1.83
   1   3  -5   76.93    2.05
  -2   1  -3    0.76    0.71
   2   4  -5    4.22    1.34
   2   3  -5  281.86    2.83
  -2   4  -5    2.99    1.42
   0   1  -4    0.71    0.83
   1   1  -4   11.34    1.00
   5   3  -3   34.33    1.43
   1   2  -5  126.39    1.93
  -3   2  -4   63.44    1.32
   0   0  -2   35.35    0.66
   4   1  -2   11.71    0.72
   2   2  -5    1.93    1.20
   1   0  -2  649.97    1.95
  -2   4   5    1.83    1.55
  -3   2   1   70.43    1.23
  -3   3   2    0.00    1.20
   2   3   2  144.92    2.12
  -1   4   3   49.85    1.96
  -5   1   2  165.47    1.81
  -4   1   1  676.06    2.70
  -2   4   3    1.59    1.54
  -3   4   5   21.23    1.61
  -1   3   1  354.65    2.49
  -5   3   4   43.42    1.83
  -2   3   1  406.82    2.66
  -3   4   3  369.42    3.62
  -2   1   0 1624.67    2.97
  -4   4   5   15.08    1.68
  -4   2   1  186.30    1.91
   1   3   1  347.02    2.52
  -5   3   3   33.46    1.85
  -2   4   2  304.49    3.07
  -4   4   4   54.12    2.02
   2   4   3    1.42    1.91
  -1   2   0    0.88    0.65
  -3   3   1  253.26    2.30
  -4   4   3    5.12    1.49
  -2   2   0  222.33    1.58
   0   2   0 9933.84    8.36
  -2   5   4   22.94    1.62
   0   5   4   -0.12    1.67
  -5   3   2   98.22    2.29
  -1   4   1  265.16    2.89
  -5   4   4  252.33    3.17
  -2   5   3   -0.12    1.81
  -2   4   1   22.69    1.51
  -3   5   4    1.90    1.36
   1   5   4    3.90    2.19
  -5   1   1   35.42    1.17
  -3   2   0    0.22    0.76
  -1   3   0   -0.73    0.86
  -5   4   3  325.84    3.42
  -3   5   3  232.37    3.02
  -6   3   3    1.25    1.62
  -3   4   1   29.17    1.59
   1   5   3  351.94    4.26
   0   3   0   -0.24    0.93
  -2   5   2   36.92    1.86
  -1   5   2    8.42    1.72
   1   4   1  267.29    2.84
   0   5   2    1.85    2.01
  -3   3   0    0.14    0.94
  -5   3   1   12.23    1.61
  -5   4   2  261.61    3.03
  -4   5   3    5.75    1.28
  -4   2   0  134.82    1.59
  -4   4   1   96.85    2.15
   1   3   0    0.81    0.96
   1   5   2    8.20    2.41
  -1   4   0   -0.76    1.43
  -2   4   0  147.96    2.17
  -2   5   1  192.34    2.79
  -1   5   1  134.37    2.58
  -4   5   2    8.39    1.44
  -3   4   0   -0.53    1.30
  -3   5   1   86.86    2.14
   0   5   1   45.22    2.18
  -5   4   1    9.71    1.65
  -2   2  -1  111.09    1.23
  -1   2  -1  790.30    2.62
  -4   4   0   69.09    1.85
  -4   5   1  167.14    2.61
   1   5   1  129.63    3.04
  -2   6   2   93.87    2.39
  -5   3   0   -0.35    1.47
  -6   3   1  113.50    2.29
  -2   5   0  200.36    3.05
   0   2  -1    0.62    0.67
  -3   3  -1  247.66    2.18
  -1   5   0    1.15    1.49
   0   6   2    5.49    2.01
   0   3  -1   69.37    1.24
  -3   5   0   -0.97    1.39
  -2   1  -1 1253.36    2.76
  -2   4  -1   23.10    1.38
  -1   1  -1  832.73    2.07
  -1   4  -1  256.65    2.57
  -5   4   0    1.15    1.35
  -6   4   1   83.67    2.17
  -2   6   1    3.90    1.50
  -4   2  -1  187.06    1.86
  -3   4  -1   28.69    1.52
  -4   5   0  129.60    2.28
  -3   1  -1  591.37    2.12
   0   6   1    0.59    2.06
   1   5   0    0.40    1.97
  -6   3   0  106.85    2.15
  -2   5  -1  187.06    2.70
  -3   5  -1   82.60    2.15
  -5   3  -1   11.83    1.33
  -3   6   0   -0.78    1.48
  -6   4   0  143.71    2.26
  -4   1  -1  648.44    2.40
  -5   2  -1   18.46    1.17
  -5   4  -1   10.85    1.58
  -3   3  -2    1.87    1.03
  -4   5  -1  172.08    2.50
  -2   2  -2  742.48    2.92
  -2   4  -2  287.81    2.74
  -1   2  -2  399.37    2.06
  -3   4  -2  210.56    2.50
   0   3  -2    0.97    0.89
   1   5  -1  135.99    2.78
  -2   6  -1    4.29    1.44
   0   4  -2    4.99    1.26
  -5   5  -1    0.99    1.23
  -3   6  -1   14.94    1.59
  -6   3  -1  116.03    2.17
  -2   5  -2   37.53    1.68
  -1   5  -2    6.67    1.66
  -4   2  -2   55.55    1.23
   0   2  -2    7.15    0.71
  -6   4  -1   83.68    2.03
  -3   5  -2    1.65    1.29
  -5   4  -2  258.66    2.95
  -4   5  -2    8.49    1.38
  -2   1  -2  329.82    1.71
   2   2  -1  111.25    0.88
  -2   3  -3    0.58    1.27
  -3   1  -2   27.33    0.85
  -1   1  -2  118.21    1.08
  -2   4  -3    3.28    1.30
  -2   6  -2   94.67    2.29
  -5   2  -2  477.20    2.91
  -3   4  -3  361.49    3.13
  -1   4  -3   47.74    1.64
   1   2  -2  399.80    1.87
   1   5  -2    6.42    1.88
  -2   5  -3    0.22    1.53
  -2   2  -3   10.35    0.92
   0   3  -3   13.21    1.00
   0   4  -3    0.59    1.18
  -3   5  -3  229.95    2.83
  -4   1  -2   11.64    0.78
  -1   2  -3  183.13    1.70
  -1   5  -3  345.55    3.39
   0   6  -2    5.32    1.62
   0   1  -2    0.80    0.53
   2   3  -2  139.71    1.53
   0   2  -3    0.16    0.72
  -5   4  -3  335.40    3.03
   1   4  -3   51.11    1.63
  -2   3  -4   68.76    1.64
  -2   4  -4  273.74    2.78
  -3   3  -4    1.07    1.17
  -1   3  -4    2.48    1.31
  -3   4  -4   39.37    1.52
  -1   4  -4  138.04    2.17
  -2   1  -3   -0.02    0.87
  -3   1  -3  667.47    2.80
  -5   2  -3  523.78    3.14
   2   2  -2  720.20    2.36
  -2   5  -4   21.82    1.36
  -1   1  -3 1885.05    4.20
   1   2  -3  184.55    1.58
  -4   3  -4   30.58    1.60
   0   4  -4   26.99    1.45
  -3   5  -4    1.78    1.04
  -1   5  -4    4.26    1.34
   1   1  -2  117.56    0.98
   0   3  -4   -0.28    1.15
  -1   2  -4  231.52    2.11
   2   4  -3    3.23    1.40
   2   3  -3    0.38    0.86
   0   1  -3   32.52    0.83
  -5   4  -4  270.15    2.61
   1   4  -4  148.07    2.34
   0   2  -4   49.09    1.25
  -5   3  -4   45.68    1.46
  -2   0  -2  981.42    2.32
  -2   3  -5  281.79    2.79
  -3   4  -5   20.57    1.38
  -2   4  -5    2.71    1.18
   1   5  -4    4.06    1.67
  -1   0  -2  650.50    1.85
  -2   1  -4  147.01    1.65
  -5   2  -4  455.14    3.14
   0   4  -5    0.93    1.42
   1   1  -3 1891.35    4.03
   1   2  -4  232.07    1.98
  -4   3  -5  174.10    2.42
   0   3  -5   72.57    1.83
  -2   2  -5    3.41    1.20
  -1   2  -5  123.83    1.84
   2   3  -4   70.05    1.58
  -4   1  -4   32.45    1.23
   2   1  -2  326.41    1.39
  -4   2  -5   19.71    1.42
   0   2  -5    0.76    1.09
  -5   3  -5   17.00    1.42
  -1   0  -3  428.31    1.90
  -2   3  -6  142.52    2.04
   1   1  -4   11.68    0.93
  -1   3  -6    1.70    1.15
  -1   1  -5  118.93    1.70
   1   2  -5  125.42    1.76
   0   0  -3    0.53    0.58
  -3   1  -5   88.98    1.60
   0   3  -6    0.03    1.26
  -2   2  -6  112.07    1.83
   2   3  -5  279.47    2.63
   2   4  -5    3.31    1.45
   0   1  -5   60.06    1.38
  -1   2  -6   22.34    1.30
   3   2  -3  930.58    2.93
  -1   0  -4  284.96    1.89
  -4   1  -5  227.92    2.26
   0   2  -6 1321.19    5.20
  -3   0  -4   81.67    1.22
   1   0  -2  656.78    1.82
   0   0  -4   77.82    1.16
   1   1  -5  123.70    1.65
   1   0  -3  436.37    1.87
  -2   1  -6  203.14    2.31
   3   2  -4   66.07    1.25
  -1   1  -6    7.27    1.19
   1   2  -6   23.22    1.22
  -4   0  -4   91.81    1.46
  -3   1  -6    9.54    1.26
   0   1  -6    0.56    1.15
   1   0  -4  288.40    1.84
   0   3  -7   19.34    1.09
  -3   0  -5   61.67    1.39
  -1   2  -7   69.29    1.48
   2   1  -5  452.50    2.70
   3   1  -3  677.59    2.31
  -4   1  -6  149.94    1.88
   1   1  -6    7.40    1.04
   0   2  -7    0.89    0.92
   0  -2  -7    0.47    1.13
   0  -1  -7   21.59    1.39
   1  -1  -6    6.08    1.31
  -1  -5  -4    2.83    1.20
   2  -1  -3    0.54    0.73
   2  -2  -4  569.59    3.04
   2  -2  -3   10.31    0.85
  -1  -5  -2    5.80    1.21
   0  -4  -1   -0.31    0.78
   1  -4  -4  150.41    1.98
   1  -3  -6    1.78    1.27
   2  -2  -5    1.18    1.15
   2  -1  -5  453.60    3.35
   2  -1  -2  324.95    1.61
   1  -4  -5   62.60    1.64
   2  -3  -4   67.05    1.52
   2  -3  -3    0.00    0.93
   0  -5  -4    1.22    1.14
   0  -5  -3    5.96    1.15
   2  -3  -5  271.17    2.60
   2  -3  -2  140.68    1.52
   0  -5  -2   -0.15    1.11
   2  -2  -6  114.76    2.15
   1  -4  -6   12.35    1.10
   2  -1  -6  204.69    2.83
   2   0  -5    0.69    1.41
   2  -4  -4  289.28    2.67
   2  -4  -3    3.10    1.08
   1  -4  -1  264.61    1.94
   2  -3  -6  139.49    2.13
   2  -4  -5    3.26    1.17
   3  -2  -4   68.19    1.61
   3  -2  -3  921.33    3.79
   0  -4   0 2706.49    4.59
   3  -3  -3  435.16    2.91
   1  -3   0    0.21    0.56
   1  -5  -2    6.38    1.25
   3  -3  -5   55.99    1.63
   2  -2  -7   25.53    1.57
   3  -2  -2  430.83    2.36
   3  -3  -2    0.54    0.94
   3  -2  -6    0.97    1.32
   3  -1  -2   27.87    0.88
   2  -5  -3    1.54    1.18
   3  -4  -5   20.59    1.26
   2  -4  -1   22.73    1.05
   3  -1  -6   11.26    1.94
   1  -5  -1  129.56    1.72
   1  -4   0    0.56    0.72
   4  -3  -4   30.35    1.56
   3  -2  -1   70.13    1.07
   4  -3  -3   12.64    1.22
   3  -3  -1  271.11    2.08
   4  -3  -5  171.72    2.45
   2  -3   0  664.82    2.56
   4  -2  -2   56.10    1.33
   4  -3  -2    9.54    1.17
   4  -4  -5   15.09    1.31
   4  -4  -3    4.24    1.23
   4  -2  -6   74.73    2.25
   2  -5  -1  187.98    2.07
   2  -1   0 1613.27    2.88
   3  -5  -2    0.96    1.19
   2  -4   0  149.41    1.65
   4  -1  -2   11.65    0.96
   4  -2  -1  186.65    1.78
   5  -3  -3   32.58    1.48
   3  -2   0    0.88    0.65
   5  -2  -5    6.05    1.60
   4   0  -3   15.23    1.31
   3  -5  -1   85.16    1.71
   5  -4  -3  325.21    3.03
   5  -3  -2   98.33    1.86
   3  -4   0    1.00    1.04
   4  -1  -1  651.76    2.74
   4  -5  -2    9.68    1.17
   3  -1   0    0.46    0.59
   5  -3  -1   12.07    1.27
   2  -3   1  405.71    1.88
   5  -2  -1   19.27    1.17
   6  -3  -4  120.71    2.18
   6  -3  -3    0.76    1.25
   6  -2  -3   -0.13    1.53
   2  -2   1  113.63    1.00
   4  -5  -1  177.27    2.25
   4  -4   0   74.78    1.65
   6  -2  -5  139.97    2.80
   6  -4  -3    0.59    1.03
   6  -3  -2  169.30    2.32
   5  -1  -1   36.11    1.15
   2   0   0  161.99    0.90
   3  -3   1  250.37    1.85
   6  -1  -4  165.04    2.98
   6  -4  -2   15.69    1.25
   5  -3   0    0.10    1.06
   5  -2   0    0.86    1.14
   6  -2  -1  142.47    2.21
   5  -5  -1    1.30    1.20
   5  -4   0    0.96    1.23
   3  -4   1   29.70    1.02
   2  -1   1 1244.19    2.55
   7  -3  -3    0.53    1.12
   7  -3  -2  304.56    2.86
   5   0  -1   18.47    1.07
   6   0  -3   -0.56    1.88
   4  -4   1   98.39    1.61
   7  -1  -3    1.42    1.79
   7  -3  -1   64.45    1.70
   7  -2  -1  156.52    2.27
   5  -2   1   19.28    1.15
   6  -1   0  127.24    1.85
   5  -4   1   10.74    1.19
   5   0   0   -0.20    0.76
   7  -3   0    0.09    1.35
   5  -1   1   37.38    1.16
   3  -3   2    1.39    0.80
   8  -2  -2   21.66    1.41
   7  -2   0    1.01    1.14
   5   1  -2  161.78    1.72
   2  -3   2  133.02    1.14
   3  -2   2  436.50    2.09
   7   0  -3    2.36    2.07
   2  -2   2  718.04    2.18
   3   0   1  134.78    1.15
   8  -2  -1  296.86    2.85
   8  -1  -2    2.72    1.58
   7  -1   0   -0.75    1.21
   6   0   0  208.31    2.14
   2   0   1  209.79    1.08
   4   0   1  242.63    1.64
   5  -3   2   95.86    1.68
   6   1  -2  266.16    2.61
   8  -2   0   44.69    1.58
   4  -1   2   11.11    0.84
   5   0   1   19.91    0.95
   7  -1   1   88.54    1.81
   5  -1   2  169.13    1.82
   7   0   0    0.35    1.13
   6   1  -1  217.46    2.25
   6  -3   2  170.02    2.04
   8  -1   0  191.31    2.39
   8   0  -2   28.18    2.21
   6   0   1  176.47    1.97
   8  -2   1  300.01    2.78
   6  -1   2  274.15    2.52
   4   0   2   93.46    1.23
   7  -3   2  308.25    2.59
   8  -1   1   40.29    1.45
   7   0   1  183.54    2.19
   4  -2   3    9.80    0.96
   4   1   1  659.28    2.56
   4  -3   3   11.93    1.09
   5  -2   3  543.93    3.13
   3  -2   3  929.93    3.09
   3   1   1  587.70    2.08
   5  -3   3   32.59    1.28
   1  -1   2  117.06    0.75
   7   1   0   -0.81    1.22
   6  -2   3    1.21    1.15
   6   1   1  208.01    2.03
   8  -2   2   22.19    1.16
   8   0   1  345.32    3.04
   6  -3   3    1.87    1.10
   8  -1   2    3.52    1.01
   6  -1   3    1.20    1.05
   7   0   2   86.52    1.68
   2  -2   3   11.53    0.62
   7  -2   3    0.89    1.03
   2   1   1 1226.69    2.52
   4   1   2   11.69    0.79
   5   1   2  163.30    1.74
   7  -1   3    1.60    1.01
   4   0   3   15.12    0.90
   5   2   0   -0.19    0.84
   2  -1   3   -0.35    0.57
   8   0   2   25.77    1.40
   6   0   3    0.76    1.23
   6   1   2  254.13    2.30
   3   1   2   28.89    0.76
   3   0   3 1568.91    3.96
   6   2   0  199.09    2.02
   8   1   1   40.05    1.47
   5  -2   4  458.68    2.85
   8  -1   3   -0.33    1.08
   7   0   3    1.90    1.03
   4  -2   4   76.05    1.37
   3   2   0   -0.30    0.47
   6  -2   4    5.94    1.07
   4  -1   4   34.02    1.19
   5  -1   4   74.76    1.49
   1   0   2  655.77    1.78
   7   2   0    0.53    1.33
   6   2   1  137.85    1.83
   5   1   3   45.70    1.42
   2   0   3   22.08    0.80
   2   1   2  332.14    1.59
   8   0   3    0.67    0.90
   6   1   3    1.36    1.09
   3  -2   4   66.06    1.18
   3  -1   4    2.75    0.88
   7   2   1  150.16    1.95
   7   1   3    1.44    1.14
   5   2   2  472.85    2.72
   3   1   3  683.38    2.76
   4   2   2   54.65    1.21
   1   1   1  806.96    1.76
   1  -1   3 1840.14    3.33
   8   2   1  291.05    2.68
   8   1   3    1.04    0.85
   5   1   4   75.61    1.57
   3   2   2  426.18    2.10
  -2  -1  -4  145.12    1.57
  -1   0  -5  140.05    1.67
  -1  -1  -3 1830.85    3.92
  -4   0  -6  100.65    1.82
  -3   0  -6   -0.68    1.14
  -3  -1  -5   89.40    1.69
  -6  -1  -4  169.95    2.39
   0   2  -6 1340.78    4.92
  -1  -1  -4   12.63    0.89
  -2   2  -7   26.79    1.16
  -5  -1  -5   30.54    1.36
  -1   0  -6   27.07    1.39
   1   1  -5  116.43    1.57
   0  -1  -3   33.35    0.79
  -1   2  -7   70.10    1.59
  -4  -2  -3   10.50    1.14
   0  -1  -2    0.08    0.54
  -3  -1  -6    9.40    1.28
  -4  -2  -2   53.36    1.22
   0  -1  -4   -0.51    0.79
  -4  -2  -4   79.57    1.68
  -5  -2  -3  543.44    3.34
  -5  -1  -6    0.01    1.07
  -2  -2  -2  739.37    2.58
  -1  -1  -6    8.42    1.24
   1   1  -6    6.46    1.29
  -1  -2  -3  187.55    1.69
   0   1  -7   21.79    1.26
  -5  -2  -5    4.68    1.26
  -3  -2  -1   68.88    0.87
   1  -1  -4   11.73    1.00
   1  -1  -3 1882.08    4.06
  -1  -2  -2  411.01    1.92
   0  -1  -6    0.24    1.28
   0   0  -7    0.71    1.34
   1  -1  -5  121.02    1.82
   0  -2  -4   49.73    1.27
  -2  -2  -1  111.85    0.94
   1  -1  -2  120.40    0.98
   2   0  -5    1.11    1.07
   0  -1  -7   20.28    1.42
  -3  -3  -4    1.61    1.41
   1   0  -7   85.47    1.86
  -4  -3  -4   29.76    1.77
   0  -2  -2    6.78    0.69
  -4  -3  -3   10.94    1.48
   1  -2  -4  239.18    2.13
   2   0  -6  114.68    1.96
   2   0  -2  967.54    2.12
  -1  -3  -4    2.17    1.33
   1  -2  -5  127.39    1.98
   1  -2  -3  187.02    1.67
   2  -1  -3   -0.06    0.66
  -3  -3  -6    6.13    1.39
  -3  -3  -2    0.80    1.10
  -2  -3  -2  141.21    1.57
   0  -2  -7   -0.57    1.12
  -1  -3  -6    2.99    1.29
   0  -3  -4   -0.19    1.19
   2  -1  -6  204.79    2.30
   0  -3  -3   15.28    1.03
   1  -2  -2  406.68    2.01
   1  -1  -1  814.64    1.93
   2  -1  -2  332.56    1.64
   3   0  -4   81.04    1.28
   0  -3  -6    0.61    1.34
   2  -2  -5    1.47    1.13
   2  -2  -4  580.45    3.15
   0  -2  -1    0.43    0.50
   1  -3  -4    2.73    1.18
   2  -2  -3   11.11    0.88
   2  -1  -7  117.49    2.03
   3  -1  -5   87.58    1.69
   3  -1  -4    2.85    0.88
  -2  -4  -5    3.79    1.49
   1  -3  -6    1.87    1.26
   1  -3  -3  927.89    3.89
  -3  -4  -4   41.93    1.88
   3  -1  -6    8.28    1.42
  -2  -4  -3    1.29    1.43
  -1  -4  -3   50.59    1.68
  -2  -3  -1  410.05    2.02
   2  -2  -7   25.87    1.22
   2  -2  -2  746.20    2.79
   1  -2  -1  792.67    2.41
  -1  -3  -1  341.94    1.88
   0  -4  -6  752.47    4.57
   2  -3  -3   -0.31    1.22
   3  -2  -6   -0.11    1.12
   3  -2  -3  928.66    3.73
   1  -4  -4  146.64    2.18
   2  -1  -1 1232.70    2.63
  -2  -4  -2  301.91    2.52
   1  -4  -6   14.34    1.21
   1  -4  -3   49.88    1.69
   3  -3  -5   56.56    1.63
   2  -3  -2  138.65    1.72
   4  -1  -5  234.41    2.44
   4  -1  -4   33.82    1.20
   3  -2  -2  433.12    2.35
   1  -3  -1  339.54    2.01
   2  -2  -1  112.62    1.14
   4  -2  -5   19.80    1.26
   4  -2  -4   73.52    1.70
  -1  -5  -4    3.80    1.49
   2  -4  -3    2.46    1.24
   1  -4  -2  193.85    2.09
   4  -1  -3   25.51    0.99
   0  -5  -4   -0.55    1.18
   0  -5  -3    5.27    1.40
   3  -4  -5   19.82    1.38
   3  -4  -4   39.19    1.69
  -1  -4  -1  269.91    2.18
   3  -3  -2    0.76    1.01
   2  -4  -2  306.02    2.69
   4  -3  -5  173.36    2.21
   2  -3  -1  407.88    2.32
   0  -4  -1    1.25    0.89
   1  -2   0   -0.74    0.47
   4  -3  -3   10.56    1.14
  -1  -3   0    0.45    0.60
   3  -2  -1   68.57    1.09
   4  -1  -2   10.61    0.76
   2  -5  -4   21.61    1.42
   0  -3   0   -0.44    0.67
   0  -5  -2    0.98    1.43
   2  -5  -3    1.30    1.10
   3  -4  -2  217.53    2.38
   3  -3  -1  262.16    2.15
   4  -4  -4   51.89    1.58
   4  -3  -2    9.91    1.16
   1  -3   0   -0.17    0.67
   2  -2   0  225.61    1.40
   3  -5  -4    2.09    1.05
   2  -5  -2   39.27    1.58
   5  -3  -5   17.14    1.27
   5  -3  -4   43.72    1.35
   2  -1   0 1619.64    2.78
   3  -5  -3  237.48    2.57
   4  -2  -1  188.24    1.75
   4  -4  -2   28.95    1.40
   3  -4  -1   28.61    1.31
   3  -5  -2    1.31    1.35
  -1  -4   0    0.79    0.96
   4  -3  -1  436.27    2.82
   5  -4  -4  257.68    2.41
   4  -5  -3    4.94    1.09
   2  -4   0  143.84    1.73
   3  -3   0    0.41    0.84
   4  -4  -1   97.99    1.80
   3  -1   0   -0.08    0.48
   5  -4  -2  254.98    2.64
   3  -5  -1   85.91    1.74
   3  -4   0    0.55    1.19
   2  -6  -2   90.83    1.88
   5  -3  -1   11.90    1.23
   6  -2  -3    0.30    1.25
   6  -3  -3    1.52    0.99
   4  -2   0  136.16    1.46
   1  -2   1  794.07    2.20
   0  -5   0   -0.10    1.23
   1  -5   0    0.75    1.27
   0  -3   1   69.21    0.90
   4  -5  -1  177.58    2.21
   2  -3   1  404.66    2.14
   6  -2  -2   33.15    1.35
   2  -2   1  114.58    1.08
   1  -6  -1   73.44    1.83
   4  -4   0   72.20    1.64
   5  -5  -2   56.96    1.41
   2  -6  -1    3.16    1.10
   3  -5   0   -0.29    1.05
   3  -3   1  260.95    2.05
   0  -4   1    0.56    0.90
  -1  -3   1  357.05    1.54
   3  -2   1   68.43    1.01
   5  -3   0    0.14    1.09
   3  -6  -1   14.69    1.14
   6  -3  -1  115.65    1.86
   5  -5  -1    0.96    0.95
   4  -5   0  136.74    1.98
   5  -4   0    0.04    1.07
   2  -1   1 1213.38    2.51
   4  -2   1  189.29    1.64
   1  -6   0   -0.73    1.40
   2  -6   0   61.42    1.73
   2  -5   1  189.96    2.18
   4  -4   1  104.91    1.76
   3  -1   1  594.00    2.07
   5  -1   0    0.06    0.77
   3  -6   0    0.98    1.10
   5  -5   0    0.61    1.09
   6  -4   0  149.37    2.17
   5  -3   1   10.98    1.16
   2  -3   2  137.60    1.45
   6  -2   0  202.77    2.06
   4  -5   1  181.08    2.23
   5  -4   1   10.57    1.28
   3  -3   2    0.24    0.89
   5  -2   1   18.11    1.00
   4  -1   1  651.43    2.41
   3  -4   2  220.79    2.15
   1  -2   2  412.02    1.76
  -3   3   2   -0.08    1.20
   1   4   1  258.47    2.28
  -3   4   4   39.16    1.93
  -3   4   5   22.09    1.65
  -2   3   1  399.86    2.52
  -4   3   5  174.46    2.56
  -2   4   2  298.63    2.89
   0   5   3    5.15    1.34
  -1   5   4    4.03    1.33
  -1   2   0    0.02    0.53
  -3   4   3  373.63    3.43
  -4   1   2   11.04    0.97
  -4   3   3   11.28    1.38
   1   3   0    0.47    0.55
  -2   5   4   20.14    1.60
   0   5   2    0.88    1.55
   1   5   2    5.98    1.64
  -5   2   4  461.19    3.69
  -3   3   1  259.60    2.40
  -3   4   2  217.48    2.62
  -1   3   0   -0.14    0.74
  -4   3   2   10.09    1.39
  -2   4   1   22.51    1.50
  -4   4   4   52.06    1.87
  -2   2   0  226.85    1.55
  -5   2   3  533.35    3.63
  -3   5   4    1.91    1.22
  -5   1   3   42.78    1.67
  -2   5   2   35.38    1.74
  -3   5   3  228.25    2.80
  -4   2   1  192.83    2.03
  -5   3   3   32.89    1.62
  -3   4   1   27.93    1.46
  -4   4   2   28.73    1.65
   0   5   1   46.44    1.72
  -1   5   1  130.74    2.17
  -4   1   1  652.97    2.71
  -5   2   2  471.19    3.17
   1   4   0   -0.69    0.97
  -3   2   0   -0.07    0.77
  -5   4   4  265.63    2.90
  -5   1   2  156.53    1.81
  -3   3   0    0.36    0.97
  -2   4   0  139.49    1.83
  -4   5   3    4.50    1.26
  -3   1   0    0.39    0.58
  -4   4   1  103.31    2.04
  -5   4   2  263.40    2.91
  -3   5   1   82.51    1.87
  -4   5   2    9.14    1.35
  -5   2   1   17.52    1.24
  -6   2   3   -0.36    1.60
  -5   3   1   10.58    1.52
  -3   4   0   -0.16    1.16
  -4   2   0  142.19    1.68
  -6   3   3    2.64    1.29
  -1   5   0   -0.39    1.35
   0   5   0    0.89    1.27
  -2   2  -1  110.95    1.15
  -6   3   2  166.37    2.47
  -5   4   1    9.80    1.47
  -4   5   1  180.02    2.44
  -5   1   1   34.47    1.14
  -4   4   0   74.13    1.82
  -1   6   1   66.48    1.93
  -1   4  -1  248.42    2.10
  -5   5   2   57.89    1.61
  -3   3  -1  249.15    2.10
  -3   5   0    1.21    1.10
  -2   6   1    2.91    1.17
  -3   2  -1   70.54    1.13
   0   4  -1    1.48    0.92
  -5   3   0   -0.03    1.30
  -1   1  -1  802.44    1.87
  -3   4  -1   29.10    1.49
  -2   1  -1 1250.30    2.75
  -6   2   1  142.39    2.16
  -5   5   1    1.55    1.11
  -4   5   0  130.47    2.12
  -1   5  -1  134.85    2.02
  -3   1  -1  605.71    2.29
  -4   4  -1   98.61    1.90
  -2   5  -1  180.15    2.19
  -2   6   0   66.59    1.79
  -1   6   0    0.68    1.40
  -5   1   0    0.51    0.93
  -7   3   2  298.40    2.98
  -5   5   0    0.73    1.24
  -3   6   0    0.06    1.18
  -6   1   1  212.85    2.26
  -5   4  -1   10.54    1.46
  -4   5  -1  177.26    2.34
  -5   2  -1   18.63    1.22
  -3   3  -2    0.64    0.97
  -3   4  -2  209.90    2.29
  -1   4  -2  180.47    1.80
  -3   2  -2  438.17    2.39
   0   3  -2    1.21    0.63
  -5   5  -1    1.05    1.23
  -2   6  -1    1.80    1.34
   0   4  -2    5.21    0.87
  -6   1   0  126.41    1.80
  -7   3   0    1.12    1.36
  -5   1  -1   36.12    1.12
  -1   5  -2    7.54    1.35
  -7   2   0    0.10    1.43
  -5   4  -2  265.98    2.74
  -4   5  -2   10.03    1.37
  -3   1  -2   28.86    0.89
  -2   1  -2  325.86    1.61
  -2   0  -1  209.75    1.00
  -1   1  -2  117.17    0.95
  -3   3  -3  426.75    2.78
  -3   4  -3  357.18    2.77
  -2   4  -3    1.73    0.99
  -5   5  -2   59.05    1.48
  -6   1  -1  211.93    2.16
  -4   3  -3   11.99    1.22
  -3   2  -3  939.94    3.64
  -2   2  -3    9.90    0.87
  -4   4  -3    5.13    1.13
  -1   4  -3   47.76    1.34
  -4   2  -3    9.35    1.11
  -5   4  -3  338.97    3.04
  -3   5  -3  233.93    2.33
  -2   5  -3   -0.24    1.25
  -5   0  -1   19.09    0.87
   0   1  -2    0.12    0.43
   0   4  -3    0.47    0.86
  -3   1  -3  679.88    2.87
  -6   1  -2  264.41    2.48
  -6   3  -3    2.20    1.14
  -6   4  -3    0.65    1.01
  -3   0  -2  607.28    2.25
  -3   3  -4    1.05    1.04
   0   2  -3    0.18    0.56
  -4   3  -4   29.66    1.32
  -2   0  -2 1009.99    2.51
  -4   4  -4   53.43    1.48
  -2   4  -4  285.80    2.46
  -3   2  -4   68.12    1.42
  -1   1  -3 1820.69    3.77
  -2   2  -4  564.79    2.89
  -1   3  -4    1.41    1.03
  -5   4  -4  274.49    2.59
  -6   0  -1  181.60    1.97
  -1   4  -4  150.43    2.07
  -5   0  -2  629.67    2.89
  -3   5  -4    2.33    1.05
  -6   1  -3    2.71    1.15
  -7   2  -3    2.28    1.11
  -1   0  -2  651.00    1.83
  -4   1  -4   34.14    1.28
  -3   0  -3 1534.53    4.02
  -6   2  -4    6.86    1.24
  -2   1  -4  146.19    1.58
   0   3  -4    0.34    0.93
  -2   0  -3   21.67    0.84
  -4   3  -5  179.87    2.14
  -2   3  -5  280.97    2.52
  -3   4  -5   21.86    1.17
  -7   1  -3    1.72    1.34
  -4   2  -5   19.57    1.27
  -3   2  -5   42.29    1.40
  -1   1  -4   11.41    0.81
   0   2  -4   47.75    1.05
  -2   4  -5    3.50    1.07
  -5   2  -5    6.31    1.23
  -2   2  -5    3.02    1.08
  -1   3  -5   77.47    1.65
  -6   0  -3   -0.46    1.27
  -1   0  -3  431.62    1.88
  -4  -1  -1  658.48    2.15
  -3  -1  -1  581.17    1.76
  -4  -1  -2   10.97    0.79
  -2   0  -4  771.53    3.15
   0   0  -2   33.83    0.54
  -3  -1  -2   27.26    0.71
  -3   3  -6    5.76    1.21
  -5  -1  -2  160.76    1.65
  -2  -1  -1 1204.15    2.21
  -6   0  -4    8.24    1.41
  -1   1  -5  119.76    1.66
  -3   2  -6    1.21    1.11
  -4  -1  -3   25.97    1.08
  -2  -1  -2  330.92    1.54
  -1   0  -4  290.63    1.91
   0   0  -3    0.65    0.62
   0   2  -5    0.95    0.86
  -3   1  -6   11.13    1.30
  -2  -1  -3   -0.47    0.69
  -2   0  -5    1.72    1.04
  -1   3  -6    2.60    1.22
  -5   1  -6    0.41    0.97
  -7   0  -4   21.53    1.68
  -2   1  -6  203.12    2.25
  -6  -1  -3    1.96    1.63
  -1  -1  -2  118.25    0.94
   0   0  -4   76.38    1.14
   1   1  -4   10.67    0.76
  -3   0  -6   -0.57    1.18
  -2   2  -7   25.29    1.34
   0   2  -6 1383.39    5.09
  -1  -1  -4   11.26    0.93
  -5  -1  -5   31.46    1.59
   1   0  -2  638.77    1.68
  -1   0  -6   27.73    1.44
   0   1  -6    1.84    1.12
   1   1  -5  121.44    1.61
  -1   2  -7   72.59    1.71
   0  -1  -3   33.82    0.81
  -5   3  -2   97.49    2.58
  -8   2  -1  307.32    3.85
  -2   3  -2  142.32    2.34
  -4   0  -2   94.82    1.46
  -1   4  -1  254.40    3.56
  -4   4  -2   30.73    2.13
  -5   0  -2  630.98    3.36
  -7   2  -2   73.45    2.62
  -5   4  -2  261.23    3.69
  -5   5  -1    1.50    1.71
  -3   0  -2  597.97    2.55
  -6   4  -2   15.98    2.06
  -4   2  -3   10.40    1.58
  -3   2  -3  932.76    4.63
  -1   1  -2  119.63    1.31
  -3   3  -3  436.70    4.01
  -5   1  -3   46.48    1.87
  -2   2  -3    9.83    1.33
  -2   3  -3    0.76    1.56
   1   3   0    0.12    0.83
  -4   4  -3    4.15    1.80
  -1   4  -2  187.34    3.19
   0   4  -1    0.23    1.81
  -3   4  -3  359.36    4.16
  -7   2  -3    2.21    1.86
  -2   1  -3    0.71    0.99
  -6   4  -3    0.16    1.41
   0   2  -2    7.95    0.91
  -4   0  -3   14.33    1.14
  -1   2  -3  184.65    2.07
  -1   3  -3  945.45    5.06
  -4   2  -4   76.22    2.00
  -4   3  -4   28.64    1.83
  -3   2  -4   64.72    2.10
  -3   3  -4    1.71    1.90
  -3   0  -3 1503.90    4.39
   0   4  -2    3.43    2.12
  -1   0  -2  663.38    2.17
  -4   1  -4   33.74    1.58
  -1   1  -3 1874.76    4.87
  -5   1  -4   71.73    1.95
  -2   2  -4  573.17    3.77
  -2   3  -4   71.05    2.16
  -2   4  -4  286.03    3.74
   0   2  -3    0.02    1.08
  -1   2  -4  231.91    2.50
  -1   5  -3  337.58    4.59
   1   3  -2   17.03    1.30
   0   4  -3    1.14    2.18
  -5   2  -5    5.18    1.70
  -3   3  -5   55.87    2.00
  -4   0  -4   88.78    1.67
  -3   2  -5   41.84    1.76
   0   1  -3   34.29    1.01
  -3   0  -4   81.37    1.57
  -2   3  -5  275.76    3.25
  -3   4  -5   20.59    1.74
  -1   0  -3  435.76    2.14
  -4   1  -5  230.92    2.75
  -2   2  -5    2.17    1.49
   0   3  -4    1.60    1.47
  -1   3  -5   77.66    2.18
   0   4  -4   25.99    2.30
   0   0  -2   33.96    0.69
   1   1  -2  116.91    1.08
   1   4  -3   48.28    2.37
  -4   2  -6   70.74    2.04
  -3   3  -6    4.75    1.38
  -3   2  -6    0.38    1.35
  -1   0  -4  288.33    2.11
   0   3  -5   71.52    2.33
  -3   0  -5   63.06    1.63
   0   0  -3    0.18    0.70
   1   1  -3 1841.95    4.47
  -2   2  -6  108.07    2.17
   0   2  -5    0.82    1.36
   1   2  -4  235.43    2.35
   0   5  -4    0.52    2.44
  -3   1  -6   10.50    1.46
   0   4  -5    2.02    2.01
  -2  -1  -3   -0.21    0.64
  -1   3  -6    2.62    1.46
  -1   2  -6   20.44    1.53
   1   1  -4   12.70    1.04
   2   2  -2  732.96    2.57
   0   0  -4   76.01    1.26
   2   3  -3    1.40    1.30
  -3  -1  -4    3.01    0.87
  -1   1  -6    5.98    1.51
   0   2  -6 1334.91    6.06
   0   3  -6   -0.61    1.47
  -1  -1  -3 1824.54    3.69
   1   4  -5   60.76    2.31
  -3   0  -6    0.67    1.30
  -2   2  -7   24.65    1.30
   0   4  -6  774.86    5.16
  -2   0  -6  116.27    1.99
   1   1  -5  124.12    1.86
   0   0  -5    1.02    0.93
  -3   1  -7   91.46    1.83
   2   1  -2  328.71    1.58
  -1  -1  -4   11.40    0.89
   1   0  -4  291.78    2.07
  -2   1  -7  117.04    1.92
   1   2  -6   21.23    1.76
   2   1  -4  146.22    1.76
   2   2  -5    2.42    1.25
  -2  -1  -5  427.70    2.59
   0   2  -7    0.71    1.30
   1   1  -6    6.77    1.31
   1   0  -5  145.08    1.83
  -1  -1  -5  118.65    1.61
   0   0  -6 1727.32    5.88
   2   1  -5  442.77    3.06
   2   1  -1 1209.92    2.19
  -2   0  -7   28.96    1.39
   3   2  -3  912.99    3.42
   1   2  -7   68.25    1.84
   2   2  -6  109.63    2.06
   3   2  -4   68.07    1.62
   2   3  -6  145.25    2.48
   3   3  -4    0.93    1.55
   2   0  -4  771.93    3.24
  -1   0  -7   82.90    1.65
   1   0  -6   28.09    1.57
   3   2  -2  426.74    1.87
   2   1  -6  196.54    2.33
   2   0  -5    1.84    1.21
   2   0  -2  998.91    2.54
   3   1  -4    2.94    0.92
   1  -1  -3 1891.98    3.98
   0  -1  -6    0.13    1.25
   1  -1  -5  123.07    1.62
   2   2  -7   23.84    1.38
   2   0  -6  113.11    1.96
   3   3  -6    7.08    1.67
   1  -1  -2  116.49    0.91
   3   0  -4   84.58    1.36
   3   1  -6    8.60    1.21
   2  -1  -4  149.80    1.64
   3   0  -5   63.95    1.59
   3   0  -3 1535.49    3.97
   2  -1  -3   -0.08    0.62
   4   2  -3   10.47    0.91
   0  -1  -7   20.90    1.11
   2   0  -7   31.69    1.31
  -1  -2  -5  120.10    1.49
   3   0  -6    1.17    1.00
   2   0  -1  207.47    0.97
   0  -2  -4   48.29    1.02
  -1  -2  -3  178.09    1.19
   3   1  -7   89.97    1.59
   4   1  -3   25.16    0.88
   0  -2  -5    0.50    0.93
   2  -1  -6  201.91    2.17
   4   2  -6   74.24    1.94
   1  -1  -7  178.20    1.98
   0  -2  -3    0.27    0.59
   2  -1  -2  331.85    1.55
   4   1  -6  147.57    2.05
   3   1  -1  590.65    1.65
   1  -2  -4  234.60    1.84
   3  -1  -4    2.45    0.91
   1  -2  -5  126.95    1.63
   4   0  -5   20.27    1.19
   4   0  -3   15.40    0.96
   4   1  -2   10.67    0.69
   3  -1  -6   10.52    1.20
   4   0  -6   95.08    1.71
   1  -2  -6   22.48    1.12
   1  -1  -1  827.47    1.74
   2  -2  -4  577.55    2.80
   5   1  -4   72.41    1.48
   5   2  -5    5.72    1.40
   5   1  -5   30.45    1.26
   4  -1  -5  239.02    2.36
   2  -2  -6  112.31    1.63
   2  -2  -3   10.22    0.78
   0  -2  -2    7.57    0.48
   4   0  -2   95.74    1.08
   3   0  -1  134.64    0.91
   5   1  -3   43.79    1.17
   5   1  -6    0.37    0.97
   4  -1  -6  151.11    1.93
   4  -1  -3   27.50    0.98
   5   0  -5    4.88    1.06
   3  -2  -5   41.93    1.27
   3  -2  -4   67.88    1.34
   2  -1  -1 1223.59    2.43
   5   0  -6   24.77    1.16
   3  -2  -3  936.25    3.34
   2  -2  -2  750.40    2.50
   5  -1  -5   31.77    1.21
   5  -1  -4   75.57    1.55
   5   1  -2  160.59    1.38
   4   1  -1  659.79    1.94
   1  -3  -5   75.29    1.45
   5  -1  -6   -0.38    0.86
   6   1  -5  151.57    2.03
   1  -3  -4    1.66    0.92
   6   1  -4  168.04    1.87
   4  -2  -6   70.30    1.50
   3  -1  -1  580.85    1.95
   3  -4  -3  364.23    2.82
   6  -4  -3   -0.35    0.79
   1  -4  -2  179.34    1.75
   4  -6   0   40.73    1.04
   5  -6   0    0.16    0.60
   6  -5  -2   81.13    1.27
   8  -5   0   78.84    0.87
   7  -3  -3    0.71    0.67
   4  -4  -3    4.69    0.93
   2  -3  -3    0.63    0.64
   7  -2  -3    1.41    0.74
   4  -5  -2    9.86    0.93
   5  -6   1    2.67    0.54
   7  -5  -1   35.50    0.84
   8  -3  -2    1.78    0.70
   6  -1  -3    1.56    0.73
   7  -4  -2   39.14    1.07
   3  -3  -3  412.25    2.65
   2  -4  -2  295.99    2.34
   6  -2  -3   -0.30    0.81
   8  -4  -1  178.79    1.58
   4  -3  -3   11.68    0.92
   5  -3  -3   32.28    1.15
   8  -2  -2   20.38    0.91
   6  -5  -1   61.26    1.27
   7  -5   0    0.08    0.69
   6  -4  -2   16.28    1.04
   4  -5  -1  186.83    2.16
   5  -5  -1    1.55    0.88
   2  -5   0  212.85    2.19
   3  -4  -2  221.62    2.19
   4  -4  -2   30.96    1.32
   5  -4  -2  263.23    2.62
   9  -3   0   -0.06    0.48
   6  -5   0   74.29    1.51
   7  -5   1   35.86    0.87
   7  -4  -1   98.15    1.55
   3  -5   0   -0.21    0.85
   2  -5   1  188.80    2.21
   7  -2  -2   69.85    1.42
   7  -1  -2  405.03    2.73
   7  -5   2  163.53    1.43
   6  -3  -2  165.10    2.00
   5  -5   0    0.52    0.89
   3  -3  -2    0.77    0.65
   6  -4  -1   89.77    1.77
   5  -3  -2   93.88    1.71
   9  -2   0    0.33    0.60
   6  -5   1   62.41    1.37
   3  -4  -1   29.09    1.22
   4  -3  -2    9.51    0.84
   8  -2  -1  290.82    2.39
   3  -5   1   83.68    1.65
   8  -4   1  188.34    1.77
   6  -2  -2   32.97    1.18
   8  -1  -1   40.94    1.25
   4  -4  -1  101.60    1.69
   5  -4  -1   10.77    1.06
   4  -5   1  189.76    2.18
   6  -5   3    0.79    0.60
   7  -4   0   -0.12    0.89
   7  -3  -1   62.28    1.43
   3  -5   2    1.76    0.93
   8  -4   2   13.78    0.69
   8  -4   3    0.06    0.48
   8  -3   0  148.72    1.78
   9  -3   2   97.18    1.09
   5  -5   2   59.77    1.42
   4  -5   2   10.10    0.93
   5  -5   3   18.10    0.96
   6  -4   0  151.54    2.08
   9  -2   1    3.51    0.70
   4  -5   3    4.41    0.86
   7  -4   1   99.81    1.73
   7  -2  -1  149.88    1.94
   5  -3  -1   10.98    1.03
   9  -1   1    1.42    0.79
   4  -4   0   73.72    1.49
   4  -3  -1  425.48    2.75
   8  -3   1   33.44    1.25
   8  -2   0   43.83    1.24
   7  -1  -1   87.06    1.50
   7  -3   0    0.35    0.98
   6  -4   1   88.65    1.79
   7  -4   2   43.14    1.18
   7  -4   3    2.13    0.80
   8  -1   0  193.30    2.11
   9  -2   4    3.38    0.39
   5  -4   1    9.87    1.16
   6  -4   5   82.09    1.10
   8  -3   2    1.83    0.83
   3  -4   1   28.60    1.05
   6  -3   0  108.45    1.81
   5  -2  -1   17.39    0.92
   6  -4   2   17.28    1.11
   8  -3   4    1.00    0.64
   8  -3   3   -0.32    0.68
   2  -4   2  294.11    2.33
   6  -4   3    0.07    0.99
   5  -3   0    0.00    0.87
   5  -4   5    3.14    0.73
   4  -3   0  374.96    2.58
   3  -4   2  217.23    2.17
   4  -4   2   30.50    1.24
   7  -1   0   -0.62    0.94
   8  -1   1   40.44    1.28
   6  -3   1  118.15    1.85
   7  -3   2  313.36    2.77
   8  -2   2   19.91    1.12
   7   0   0    1.29    0.92
   5  -4   4  268.85    2.36
   7  -3   5   18.28    0.82
   6  -2   0  203.85    2.11
   8  -2   5  190.23    1.63
   3  -4   3  364.86    2.71
   4  -4   3    4.30    0.92
   3  -4   4   38.75    1.30
   4  -4   4   52.20    1.36
   7  -3   3    0.76    0.89
   6  -3   6   73.90    1.04
   7  -2   1  149.68    1.99
   5  -3   1   12.03    0.99
   7  -3   4  227.80    2.17
   8  -2   3   -0.21    0.85
   5  -2   0    0.39    0.66
   8  -2   4   39.44    1.05
   4  -3   1  430.31    2.75
   6  -1   0  118.99    1.52
   7  -2   6    4.43    0.56
   6  -3   3    1.86    1.13
   7  -2   2   68.82    1.57
   7  -1   1   87.16    1.64
   8   0   2   26.39    1.17
   5  -3   6    0.22    0.68
   6  -2   1  139.57    1.86
   5  -3   2   92.95    1.64
   6  -3   4  122.32    1.80
   8  -1   5   44.56    0.93
   8  -1   4    1.31    0.83
   7  -2   3    0.49    0.96
   7  -2   5   45.94    1.16
   7   0   1  185.04    2.02
   4  -3   2    9.80    0.87
   7  -2   4   18.94    1.19
   8   0   3    0.40    0.87
   8   1   3    0.29    0.90
   5  -3   3   33.47    1.29
   4  -3   6   96.24    1.49
   5  -2   1   18.34    0.89
   6  -2   2   34.83    1.22
   3  -3   6    5.14    0.79
   5  -2   7   11.91    0.67
   8   1   4    1.32    0.76
   7  -1   6    0.58    0.69
   4  -3   5  179.11    2.08
   4  -3   4   29.44    1.25
   6  -2   3   -0.50    1.02
   3  -3   3  419.54    2.65
   6  -2   5  146.26    2.02
   7  -1   3    1.21    0.85
   6  -1   7   28.06    0.79
   7   0   2   87.22    1.57
   3  -3   5   57.48    1.32
   5  -2   2  474.03    2.97
   6  -2   4    6.58    1.00
   7  -1   5   22.79    1.03
   2  -3   4   64.21    1.32
   3  -3   4    2.69    0.87
   6   0   1  169.24    1.75
   7   1   2  401.76    3.06
   4  -2   7  109.13    1.39
   7   0   6    5.01    0.73
   6  -1   2  252.63    2.24
   4  -1   8    2.77    0.45
   5  -2   3  537.18    3.30
   5   0   8   78.14    1.00
   5  -2   5    5.74    1.01
   3  -2   7   22.45    0.90
   7   0   5   54.62    1.22
   7   0   4   21.77    1.09
   7   1   3    1.49    0.91
   6  -1   3    1.82    0.88
   5  -1   7    8.55    0.74
   4  -2   6   75.04    1.40
   3  -1   8    0.39    0.51
   7   2   4   17.33    1.08
   6  -1   4  169.10    2.08
   6   0   2   50.79    1.15
   7   1   4  291.92    2.49
   4  -2   3   10.22    0.75
   6   1   7   28.53    0.75
   4  -2   4   77.95    1.40
   3  -2   6    0.11    0.85
   6   0   6   85.96    1.47
   5  -1   6   -0.04    0.86
   6   1   2  256.52    2.17
   2  -2   6  109.87    1.66
   5  -1   3   45.36    1.12
   6   0   5  168.85    2.10
   5   0   7   15.00    0.98
   3  -2   5   41.88    1.20
   5  -1   5   31.13    1.21
   6   0   4    7.17    0.93
   3  -2   4   64.14    1.17
   5  -1   4   74.39    1.47
   6   1   6  103.50    1.50
   6   1   3    3.56    0.80
   4   1   8    3.16    0.57
   2  -2   5    3.46    0.76
   4  -1   6  157.45    1.90
   3  -1   7   95.37    1.45
   6   1   5  152.18    1.86
   6   2   3   -0.74    0.87
   5   1   7    7.93    0.78
   6   2   5  142.47    1.82
   4   2   8    4.36    0.52
   6   2   4    5.00    0.97
   4   0   7  131.08    1.80
   4  -1   4   32.56    1.11
   4  -1   5  239.51    2.25
   2  -1   7  121.59    1.63
   5   0   3  588.72    3.04
   5   0   5    5.04    0.93
   2   0   8   30.80    0.92
   5   0   4  581.21    3.29
   5   1   6   -0.12    0.84
   3   1   8    0.63    0.58
   5   2   6   21.39    0.98
   3   3   8    0.48    0.38
   3   0   7   28.44    1.05
   5   1   3   42.58    1.10
   3   2   8  175.65    1.59
   5   1   5   30.21    1.08
   4   3   7   99.52    1.27
   3  -1   4    3.11    0.59
   2  -1   6  197.04    1.94
   4   2   7  114.32    1.61
   5   3   5   17.39    1.05
   4   0   5   19.77    1.02
   5   3   3   33.36    1.26
   5   2   3  523.17    2.99
   4   4   6   39.71    0.96
   4   0   4   89.24    1.35
   5   2   4  467.03    3.05
   2  -1   5  434.45    2.60
   1  -1   6    7.24    0.86
   4   1   6  157.37    1.97
   3   0   6    0.20    0.78
   3   1   7   96.82    1.59
   2   3   8   18.77    0.65
   1   1   8    6.88    0.75
   0  -1   6    0.21    0.72
   4   2   6   73.65    1.53
   4   1   5  230.18    2.23
   3   0   5   62.19    1.31
   1   0   7   83.01    1.35
   0   1   8    0.17    0.60
  -1   1   8    6.56    0.68
   4   1   4   32.24    0.95
   1   3   8    4.45    0.60
   4   4   4   52.13    1.59
   0   0   7    0.19    0.76
   3   1   6   10.67    0.97
   2   1   7  123.06    1.67
   4   2   5   18.67    1.04
   2   4   7   15.26    0.73
   1   5  -5   39.75    1.05
  -2   1  -6  198.41    2.17
  -2   2  -6  115.22    1.85
  -2   3  -5  285.95    2.65
  -1   4  -5   63.35    1.44
  -2   3  -4   67.20    1.50
  -2   3  -3    0.65    0.68
  -1   4  -3   49.08    1.29
  -1   1  -7  177.70    2.16
   1   5  -4    3.44    0.86
   3   3  -8    0.39    0.44
   0   4  -6  791.44    4.13
   2   5  -5  148.63    1.68
  -2   2  -5    3.81    1.07
   0   3  -7   19.47    1.11
  -1   3  -6    3.22    1.12
   2   4  -7   15.38    0.76
   1   1  -8    6.96    0.78
   3   4  -7   16.08    0.79
   3   5  -5   24.23    0.91
  -2   2  -4  570.03    3.46
   2   5  -3   -0.14    0.66
   0   4  -5    1.11    1.16
   0   0  -7   -0.13    0.98
   1   4  -6   13.33    1.19
   0   2  -7    0.04    1.09
   3   5  -4    1.27    0.78
   1   3  -7  132.10    1.97
   0   4  -3    0.56    1.05
   2   1  -8   25.03    0.99
   0   1  -7   21.14    1.39
  -1   1  -6    7.26    1.21
   3   2  -8  164.03    1.65
  -1   3  -4    2.27    1.08
   4   2  -8    3.70    0.50
   2   4  -6   78.42    1.72
   3   1  -8   -0.11    0.69
   2   3  -7   82.37    1.67
   3   4  -6    1.05    1.08
   4   1  -8    2.82    0.58
   1   2  -7   70.44    1.72
  -1   1  -5  120.48    1.96
   3   3  -7   66.56    1.48
   5   3  -7    7.10    0.81
   1   4  -3   50.20    1.52
   1   1  -7  178.61    2.43
   4   3  -7  100.12    1.56
   0   1  -6   -0.84    1.47
   2   2  -7   25.54    1.36
   0   3  -4   -0.20    1.00
   2   3  -6  139.89    2.35
   2   4  -4  282.43    2.85
   6   2  -7   18.38    0.93
   0   2  -5   -0.57    1.22
   5   4  -5    4.02    1.16
   2   0  -7   28.95    1.44
   3   2  -7   22.56    1.33
   1   2  -6   21.98    1.54
   2   4  -3    2.17    1.11
   5   2  -7   13.08    0.95
   3   3  -6    6.00    1.31
   3   4  -4   40.52    1.63
   6   4  -4    3.53    1.04
   4   3  -6  100.16    1.99
   5   3  -6    0.54    1.26
   1   3  -4    2.05    1.03
   1   0  -6   25.11    1.52
   2   3  -5  267.69    3.04
   4   4  -4   51.94    1.75
   5   4  -4  280.25    2.87
   3   4  -3  354.83    3.09
   6   1  -7   27.18    0.93
   2   2  -6  107.29    2.19
   1   2  -5  120.56    2.10
   6   4  -3    1.22    1.04
   5   1  -7    7.65    0.97
   8   3  -4    0.65    0.87
   4   4  -3    4.39    1.12
   5   0  -7   14.41    0.97
   7   2  -6    4.26    0.91
   3   2  -6    0.00    1.24
   3   3  -5   55.34    1.72
   2   3  -4   68.46    1.68
   4   3  -5  175.87    2.67
   6   2  -6   80.25    1.78
   5   3  -5   18.16    1.52
   5   2  -6   21.11    1.39
   2   2  -5    3.14    1.21
   8   2  -5  178.85    2.23
   3   1  -6    9.60    1.31
   3   3  -4    2.06    1.21
   8   3  -3    0.37    1.04
   7   1  -6    0.49    0.86
   3  -1  -6    9.97    1.12
   7  -1  -6    0.65    0.68
   3   0  -6    1.21    1.04
   3   2  -5   40.23    1.58
   7   0  -6    4.65    0.92
   6   1  -6  101.69    1.95
   5   1  -6    0.47    1.17
   2   1  -5  436.29    3.32
   7   2  -5   47.35    1.71
   2   2  -4  560.71    3.52
   3   3  -3  433.33    3.11
   4   2  -5   18.68    1.41
   6   2  -5  148.87    2.67
   5  -1  -6    0.76    0.97
   8   1  -5   45.01    1.40
   5   2  -5    6.13    1.34
   2   0  -5    0.92    0.93
   8   2  -4   40.59    1.54
   9   1  -4  115.27    1.91
   3   1  -5   88.01    1.79
   6   3  -3    2.03    1.25
   3   2  -4   63.92    1.55
   8   0  -5  239.29    2.45
   7   1  -5   23.44    1.45
   4   1  -5  223.53    2.66
   7   2  -4   18.95    1.53
   9   2  -2    0.12    1.05
   4   3  -2   10.29    1.02
   4   2  -4   75.82    1.75
   5   1  -5   29.70    1.50
   6   2  -4    5.53    1.57
   3  -1  -5   87.45    1.55
   9   0  -4    5.01    0.95
   8   1  -4    1.76    1.53
   5  -2  -5    4.59    1.03
   6   0  -5  167.19    2.44
   4  -1  -5  226.15    2.41
   5   0  -5    5.71    1.15
   3   1  -4    2.69    0.83
   5  -1  -5   29.30    1.16
   8   2  -2   21.02    1.75
   4   2  -3    9.93    0.93
   4   1  -4   31.97    1.23
   8  -2  -4   39.62    1.03
   5   1  -4   74.75    1.77
   8  -1  -4    2.22    1.02
   9   0  -3  228.97    2.74
   8   1  -3   -0.07    1.66
   8   2  -1  303.48    3.40
   7   0  -4   21.66    1.47
   8   2   0   43.19    1.71
   7  -2  -4   18.54    1.02
   7  -1  -4  297.65    2.99
   6   0  -4    8.20    1.25
   7   1  -3    1.54    1.45
   8  -3  -3   -0.08    0.61
   8   0  -3    0.10    1.54
   9  -3  -2   93.44    1.13
   6  -2  -4    5.10    1.05
  10   0   0   48.13    1.37
   6   1  -3    2.56    1.21
   8   1  -2    2.20    1.73
   9   0  -2   -0.60    1.32
   5   1  -3   46.57    1.42
   9   1   0    0.00    1.39
   8  -1  -3   -0.83    1.11
   7   0  -3    2.35    1.40
   9   1   1    1.25    1.17
   7   2   0   -0.28    1.18
   7  -3  -3    0.97    0.79
  10  -2   0   40.19    0.93
   6   0  -3    0.45    1.09
   8   0  -2   26.98    1.79
   7  -1  -3    1.31    1.16
   5   0  -3  583.14    3.52
   6  -3  -3    1.52    0.86
   9  -3  -1    2.24    0.57
   5   1  -2  166.52    1.98
   6  -1  -3    2.48    1.18
   8  -4  -1  165.34    1.56
   6  -2  -3   -0.57    1.01
   8  -1  -2    2.95    1.28
   9  -1  -1    2.08    1.23
   8  -2  -2   22.51    1.26
   9  -2  -1    4.28    0.96
   4  -2  -3    9.30    0.80
   8   1   2    1.80    1.17
   9   0   2    0.11    1.16
   7  -1  -2  429.85    3.78
   9  -1   0    0.75    1.33
   7   1   0    1.15    1.30
   7  -2  -2   72.39    1.70
   9  -2   0    0.17    0.99
   5   0  -2  623.52    3.52
   7   0  -1  186.85    3.02
   8  -4   0   26.05    0.92
   9  -1   1    3.30    1.46
   9  -3   1    2.25    0.66
   6  -1  -2  263.82    2.71
   9  -3   2   96.78    1.40
   5  -1  -2  157.71    1.96
   7  -1  -1   90.98    2.15
   8  -1   0  198.57    3.30
   9  -2   2   -0.09    0.86
   5  -2  -2  464.85    3.01
   8   0   3    0.66    1.36
   6   1   1  210.52    2.75
   7  -4   0   -0.29    0.79
   6  -1  -1  218.05    2.81
   8  -4   3    0.11    0.55
   7  -5   3    0.28    0.42
   5  -4  -1    9.45    0.93
   7  -1   0   -0.19    1.75
   7  -3   0   -0.05    1.00
  -3   4  -2  210.01    1.99
  -2   5  -5  154.89    1.62
  -2   5  -2   37.72    1.16
   0   6  -5   -0.12    0.49
  -2   5  -3   -0.15    1.05
  -1   5  -1  129.81    1.71
   1   5   0   -0.14    0.67
  -3   3  -5   54.97    1.27
  -2   4  -6   75.34    1.25
  -2   4  -1   22.12    0.93
   0   6  -4   13.46    0.81
   0   6  -3    0.04    0.76
   4   6  -3    1.67    0.46
   1   6  -2   88.85    1.47
   1   6  -5   24.56    0.76
   2   6  -5    1.66    0.59
  -3   3  -4    1.10    0.99
  -3   3  -3  418.58    2.94
  -1   5  -2    7.28    1.05
   1   6  -4   75.68    1.32
  -2   4  -2  281.04    2.53
   0   5  -6    0.78    0.80
   3   6  -4   19.68    0.82
   2   6  -4  114.60    1.50
   0   4  -7    0.32    0.61
  -1   5  -4    3.72    1.09
  -2   4  -4  289.88    2.94
  -2   4  -3    2.45    1.09
  -1   4  -1  246.54    2.19
  -1   4  -6   14.08    1.21
   1   5  -1  123.12    1.75
   1   5  -6    1.19    0.88
   0   5  -2    0.68    1.07
  -2   3  -5  279.74    2.73
   4   5  -6   46.85    1.05
   0   5  -4    0.78    1.12
   0   5  -3    5.59    1.21
  -1   4  -2  174.68    2.16
   2   5  -6   82.31    1.36
  -2   3  -4   66.99    1.68
  -1   4  -5   65.00    1.79
   3   5  -6    3.41    0.73
   1   5  -5   40.21    1.43
   5   5  -5    5.89    0.74
  -2   2  -5    1.56    1.02
  -1   3  -6    2.62    1.17
  -1   4  -4  143.67    2.33
  -1   4  -3   48.65    1.58
   2   4  -7   14.68    0.96
   1   5  -4    3.99    1.23
   1   5  -3  332.90    3.20
   2   5  -5  142.51    2.14
   4   5  -2    8.84    1.03
   3   4  -7   15.24    0.90
   4   5  -5   92.17    1.79
   5   5  -4   24.36    1.19
   3   5  -2    1.41    1.07
   3   5  -5   24.45    1.29
   0   4  -5    1.12    1.21
   0   4  -2    5.70    0.98
   2   5  -4   20.99    1.44
  -1   3  -5   76.82    2.04
   1   4  -6   13.90    1.21
   3   5  -4    1.05    1.37
   4   5  -3    4.46    1.24
   0   2  -7    0.35    0.93
   0   4  -4   26.52    1.55
   0   4  -3   -0.19    1.22
   0   3  -6    0.39    1.13
   2   4  -6   76.47    1.78
   2   4  -1   23.39    1.15
   1   4  -5   63.40    1.88
   1   4  -2  192.05    2.40
   3   4  -6    0.66    1.13
   4   4  -6   44.71    1.62
   3   4  -1   27.20    1.20
  -1   2  -5  119.03    1.93
   1   4  -3   48.37    1.63
   5   3  -7    6.76    0.98
   3   3  -7   65.60    1.54
   2   4  -5    3.66    1.38
   3   1  -8    0.71    0.61
   4   3  -7  101.20    1.69
   6   4  -4    2.05    1.31
   0   3  -4    0.54    1.18
   3   4  -5   21.19    1.60
   5   4  -5    2.56    1.29
   2   4  -4  280.52    3.39
   6   4  -3   -0.63    1.22
   4   1  -8    2.58    0.62
   4   4  -5   16.39    1.57
   2   4  -3    2.12    1.24
   3   4  -2  218.87    2.58
   3   4  -4   41.20    1.85
   4   4  -2   28.41    1.54
   2   3  -6  143.21    2.37
   1   3  -5   78.64    2.15
   4   4  -4   52.41    2.05
   5   4  -3  341.38    3.51
   4   4  -3    5.34    1.44
   0   1  -6    0.05    1.13
   0   2  -5    0.13    1.05
   3   3  -6    5.75    1.42
   1   2  -6   23.35    1.55
   4   3  -6  105.66    2.39
   5   3  -6   -0.25    1.27
   1   3  -4    2.76    1.18
   4   2  -7  113.11    1.98
   2   3  -5  282.34    3.28
   7   3  -4  230.23    3.00
   7   3  -3   -0.13    1.41
   2   3  -4   68.85    1.83
   2   3  -3    0.48    0.99
   3   1  -7   90.04    1.94
   1   1  -6    6.55    1.29
   3   3  -4    2.10    1.29
   3   2  -6    1.16    1.20
   6   3  -3    3.21    1.62
   4   3  -4   29.24    1.68
   5   3  -4   44.93    1.99
   3   3  -3  427.27    3.44
   7   2  -5   47.00    1.92
   8   2  -3    0.03    1.55
   8   0  -6   20.51    1.01
   2   2  -5    2.12    1.36
   4   3  -2   10.24    1.09
   7   1  -6    0.81    1.26
   1   0  -6   25.00    1.36
   4   0  -7  119.43    2.03
   3   2  -5   39.73    1.65
   6  -1  -7   27.06    0.91
   1   1  -5  116.05    1.81
   4   2  -5   20.96    1.62
   2   2  -4  555.34    3.66
   5  -1  -7    7.50    0.93
   4   1  -6  150.13    2.60
   5   1  -6   -0.47    1.63
   7   2  -3    1.38    1.76
   7   0  -6    4.88    1.29
   6   2  -4    5.47    1.92
   7   1  -5   23.21    2.11
   3   2  -4   63.06    1.72
   8   0  -5  236.99    3.03
   4   2  -4   75.93    1.95
   6   2  -3    0.14    1.68
   7  -1  -6    0.90    0.88
   3   0  -6    0.31    1.18
   8   1  -3    0.02    1.82
   5   0  -6   25.48    1.49
   4   1  -5  231.39    3.12
   5   1  -5   31.91    1.85
   8   1  -2    3.05    1.66
   9   0  -2   -0.02    1.24
   6  -1  -6  106.31    1.94
   7   0  -5   56.52    2.14
   3  -1  -6    9.13    1.09
   2   0  -5    2.20    1.01
   6   1  -4  169.82    3.08
   6   0  -5  170.97    3.00
   3   1  -4    3.53    0.88
   5   1  -4   72.59    2.25
   5  -3  -6   -0.09    0.69
   3  -2  -6    0.22    0.93
   4   1  -4   32.73    1.44
   7   1  -2  425.67    4.43
   5  -2  -6   20.76    1.22
   7  -1  -5   21.38    1.82
   4   0  -5   19.19    1.57
   5   0  -5    5.07    1.47
   8  -1  -4    0.71    1.50
   7   0  -4   20.42    2.06
   7  -2  -5   47.75    1.73
   9  -1  -1    1.23    1.36
   5   1  -3   45.90    1.81
   7  -3  -5   18.49    0.97
   6  -1  -5  155.18    2.69
   6   1  -2  263.58    3.26
   8   0  -1  342.14    4.05
   6  -4  -5   82.25    1.29
   8  -3  -4    1.54    0.91
   5  -1  -5   29.72    1.66
   9  -2  -2    0.51    1.20
   7  -1  -4  289.16    3.93
   5   1  -2  160.40    2.21
   6  -2  -5  145.20    2.36
   5   0  -4  589.67    4.63
   2  -2  -5    2.57    0.90
   4   0  -4   89.27    1.83
   5  -4  -5    3.03    0.84
   9  -2  -1    4.38    1.15
   7  -4  -4   11.27    0.92
   6   0  -3    1.48    1.59
   8  -4  -3    0.44    0.56
   5  -3  -5   16.71    1.32
   9  -3  -1    1.30    0.75
   9  -3   0    0.09    0.58
   4  -2  -5   19.20    1.27
   8  -2  -3    1.48    1.46
   6  -1  -4  163.80    2.93
   8  -3  -3   -0.47    1.01
   5   0  -3  597.26    4.41
   7  -5  -3    0.37    0.49
   5  -1  -4   72.97    1.98
   6  -2  -4    5.57    1.59
   4  -1  -4   32.02    1.31
   6  -3  -4  120.88    2.20
   7  -2  -3    1.95    1.63
   6  -1  -3    2.79    1.60
   8  -3  -2    2.80    1.17
   7  -4  -3    1.19    0.91
   5  -2  -4  473.86    4.00
   7  -3  -3    0.83    1.29
   5  -1  -3   44.00    1.65
   7  -5  -2  162.38    1.81
   5  -3  -5   18.51    1.05
   8  -2  -5  193.09    1.51
   3  -1  -6   10.42    0.96
   7   1  -6    0.60    0.53
   7  -1  -6    1.18    0.53
   3   0  -6   -0.36    0.80
   4  -1  -6  156.79    1.97
   3  -2  -5   41.55    1.37
   6  -1  -6  102.18    1.49
   5   1  -6    0.32    0.68
   8  -3  -3    0.07    0.48
   7  -2  -5   47.17    1.16
   2   1  -5  438.77    2.52
   2  -2  -4  565.21    3.08
   2   0  -5    2.03    0.84
   3  -3  -3  418.54    2.74
   5  -2  -5    4.50    1.09
   6  -2  -5  144.34    1.83
   8  -1  -5   44.14    0.91
   8   1  -5   44.86    0.89
   7  -3  -3    0.81    0.79
   8  -3  -2    1.58    0.59
   8  -2  -4   40.01    0.94
   9  -2  -3  178.58    1.39
   9  -1  -4  112.85    1.19
   8   0  -5  218.25    1.75
   4  -3  -3   10.42    1.00
   3   1  -5   90.36    1.33
   4  -1  -5  235.05    2.37
   7  -1  -5   22.31    0.98
   5  -3  -3   31.94    1.16
   6  -3  -3    0.62    0.89
   7  -2  -4   18.76    1.04
   5  -1  -5   29.09    1.18
   6  -1  -5  155.71    1.91
   4  -2  -4   75.58    1.43
   7   0  -5   54.19    1.26
   4   1  -5  227.24    2.01
   5  -2  -4  472.50    3.12
   6  -2  -4    5.56    0.95
   9  -2  -2    0.10    0.55
   8  -1  -4    1.39    0.72
   5   0  -5    5.04    0.93
   5   1  -5   28.70    1.06
   6   1  -5  150.71    1.76
   3  -1  -4    3.54    0.79
   8   2  -4   40.88    0.96
   9  -1  -3   32.63    0.84
   7  -1  -4  291.42    2.53
   4  -1  -4   33.57    1.15
   8   0  -4   47.19    1.13
   4  -2  -3    9.71    0.87
   9  -2  -1    3.68    0.56
   8   1  -4    1.88    0.71
   8   3  -3   -0.21    0.59
   5  -1  -4   74.42    1.45
   6  -1  -4  170.03    2.00
   9   2  -3  193.53    1.64
   6  -2  -3    0.82    0.90
   8  -2  -2   22.32    1.01
   7   2  -4   18.83    0.95
   9   0  -3  216.94    1.80
  10   1  -2   16.86    0.66
   8  -1  -3    0.07    0.83
   9   1  -3   34.35    0.99
   9  -1  -2  142.43    1.57
   6   2  -4    5.17    0.83
   5   0  -4  579.82    3.21
   6   0  -4    6.98    0.94
   4   1  -4   34.09    0.99
   5   2  -4  455.50    2.64
   5   1  -4   71.51    1.36
   8  -2  -1  287.59    2.17
   8   0  -3    1.17    0.94
  10   0  -1  161.90    1.35
  10   2  -1  137.32    1.35
   7   3  -3    0.69    0.69
   8   2  -3    0.37    0.88
   5  -2  -2  474.69    2.68
   6  -1  -3    1.98    0.91
   5  -1  -3   46.23    1.10
   9   0  -2    0.11    0.73
   8   1  -3   -0.06    0.79
   8  -1  -2    2.38    0.83
   6   3  -3    1.63    0.71
   7  -2  -1  154.80    1.81
   8  -2   0   42.70    1.05
   7   0  -3    2.75    0.87
  10   0   0   47.14    0.84
   7   2  -3    1.67    0.79
   8   3  -2    2.42    0.79
   9   3  -1    1.74    0.69
   6   0  -3    0.26    0.80
   7   1  -3    1.02    0.85
   6  -2  -1  140.94    1.66
   7  -1  -2  429.22    2.94
   9  -1   0    0.34    0.64
   5   0  -3  606.62    3.10
  10   1   0   48.57    0.97
   8   0  -2   28.04    1.12
   6   2  -3    0.42    0.82
   5  -2  -1   17.83    0.73
   9   0  -1    4.03    0.83
   6   1  -3    1.95    0.82
   7  -2   0    0.53    0.65
   6  -1  -2  270.63    2.24
   9  -1   1    1.80    0.61
   5  -1  -2  165.74    1.60
   9   1  -1    2.13    0.82
  10   1   1   28.47    0.72
   9   2  -1    4.27    0.82
   7   0  -2   88.97    1.59
  10   1   2   15.45    0.57
   6  -2   0  207.22    1.82
   7  -1  -1   91.57    1.54
   9   0   0    0.57    0.70
   8   0  -1  358.25    2.80
   6   0  -2   50.64    1.24
   7   1  -2  423.01    2.99
   9   1   0    0.51    0.79
   9   2   0   -0.45    1.01
   5   0  -2  615.48    2.90
   8  -1   1   42.01    1.09
   6   1  -2  254.07    2.22
   5   3  -2   93.13    1.34
   9   3   1    2.01    0.81
   6   2  -2   33.66    1.10
   9   0   3  211.26    1.60
   8  -1   2    2.47    0.75
   8  -1   3    0.15    0.60
   8   0   0   50.41    1.30
   5   1  -2  158.96    1.55
   9   1   1    2.24    0.91
   5   2  -2  464.11    2.62
   9   1   4  110.97    1.03
   7   4   0    0.47    0.91
   7   1  -1   89.39    1.57
   6  -1   0  126.06    1.54
   6   0  -1  173.18    1.75
   8   1   0  196.28    2.24
   9   1   2  139.93    1.66
   9   2   4    3.65    0.44
   7  -1   1   89.61    1.39
   9   1   3   33.00    0.91
   9   2   2    0.40    0.71
   8   0   1  353.94    2.68
   7   0   0    0.41    0.83
   7  -1   2  405.05    2.64
   6   1  -1  206.91    1.97
   8   3   1   32.55    1.43
   8   1   1   42.36    1.42
   6   4   0  148.34    2.08
   8   0   4   45.73    0.95
   6  -1   1  205.16    1.84
   7  -1   3    2.48    0.73
   8   0   3    0.51    0.71
   7   1   0    0.12    0.88
   5   3  -1   11.71    0.85
   8   1   5   43.46    0.83
   7   2   0    0.07    0.94
   6   0   0  204.41    1.84
   7   0   1  184.21    2.02
   8   3   2    2.24    1.05
   8   1   2    3.05    0.88
   5   2  -1   17.29    0.82
   8   2   5  190.04    1.43
   8   3   3   -0.77    1.10
   8   3   4    0.65    0.80
   8   1   3    0.14    0.83
   5   4   0    0.32    0.86
   6   5   3    0.72    0.73
   6   1   0  118.20    1.57
   7   1   1   86.51    1.61
   8   2   3    0.69    0.88
   7   1   6    0.73    0.43
   6  -1   3    1.88    0.73
   6   0   1  169.30    1.75
   7   0   3    2.08    0.69
   7   0   4   20.59    0.96
   7   3   2  313.48    3.35
   7   1   2  416.08    3.11
   5   3   0   -0.26    0.88
   6   1   1  204.41    2.06
   7   1   3    1.19    0.82
   7   3   3    1.07    1.22
   5   4   1   10.05    1.22
   6   2   1  145.01    2.03
   7   2   3    1.81    1.05
   7   2   5   45.93    1.11
   7   2   4   19.07    1.13
   5   5   4   23.47    1.07
   6   0   3    0.16    0.74
   6   4   4    2.85    1.31
   6   1   2  254.04    2.31
   6   3   2  171.04    2.62
   6   0   4    7.19    0.78
   6   1   6  100.22    1.36
   6   3   6   78.04    1.16
   6   2   2   35.10    1.39
   5   3   1   11.26    1.11
   6   2   6   76.52    1.27
   5   2   1   18.65    0.94
   6   3   3    1.71    1.37
   6   1   3    3.40    0.90
   5   3   7    5.87    0.48
   5   4   6   12.45    0.71
   6   1   4  162.71    2.09
   5   1   7    7.37    0.65
   6   2   3   -0.25    1.02
   4   5   5   91.36    1.54
   6   2   5  144.63    1.94
   4   2   8    3.47    0.39
   6   2   4    6.00    1.12
   5   3   2   94.20    2.07
   5   4   4  254.03    3.32
   5   4   5    3.25    1.06
   4   3   1  417.84    3.01
   5   0   5    4.47    0.81
   3   5   6    2.46    0.50
   5   3   6   -0.09    0.77
   5   1   6    0.23    0.85
   5   3   3   33.81    1.67
   5   1   3   43.54    1.14
   5   2   6   20.72    0.97
   3   3   8    0.43    0.39
   4   3   7   94.73    1.30
   3   5   4    2.40    1.11
   3   1   8    0.11    0.48
   4   1   7  125.54    1.49
   5   2   5    5.18    1.05
   4   2   7  110.21    1.49
  -3   2   5   40.21    1.20
  -1   3   5   73.67    1.40
   0   6   3    0.31    0.67
  -2   6   4  115.88    1.40
   1   5   3  324.93    2.47
  -3   6   4   21.01    0.83
  -4   3   5  175.16    1.99
  -4   4   5   16.21    0.97
  -2   4   5    3.57    0.90
  -2   3   5  268.39    2.37
  -3   4   5   21.51    1.04
   0   3   4    0.82    0.84
   0   4   4   24.71    1.10
   1   4   3   46.53    1.14
  -6   4   4    3.55    0.68
  -1   5   4    4.00    0.83
  -6   3   4  118.87    1.65
   0   6   2    5.09    0.81
  -5   6   3  162.33    1.38
  -5   2   4  466.11    3.11
   1   5   2    6.92    0.85
  -2   5   4   22.80    1.10
  -7   4   3    1.22    0.54
  -1   4   4  146.28    1.94
   0   5   3    4.34    0.79
  -4   5   4   20.41    0.96
  -3   5   4    2.60    0.88
  -2   6   3    1.10    0.84
  -1   3   4    2.65    0.74
  -4   6   3    1.89    0.70
  -3   7   1   24.27    0.65
  -4   2   4   75.60    1.41
  -5   3   4   44.08    1.34
  -2   4   4  282.16    2.65
  -3   2   4   63.57    1.19
  -4   4   4   52.19    1.39
  -2   3   4   67.28    1.31
  -3   4   4   40.50    1.30
  -7   5   2  161.15    1.39
   0   6   1    0.70    0.81
  -1   6   2   85.47    1.49
  -3   3   4    1.18    0.92
  -1   5   3  335.86    2.75
  -5   6   2  120.59    1.38
  -3   7   0    0.33    0.45
  -6   4   3   -0.21    0.92
   0   5   2   -0.09    0.75
  -2   5   3    0.02    0.97
  -6   3   3    1.61    0.93
  -4   5   3    5.41    0.96
  -6   6   1   42.56    0.91
  -3   6   2   99.52    1.55
  -1   6   1   65.81    1.46
  -7   4   2   41.27    1.09
  -6   5   2   86.83    1.41
  -5   2   3  523.42    3.22
   0   4   2    5.17    0.82
  -2   4   3    2.18    0.94
  -7   3   2  305.73    2.60
  -5   3   3   33.07    1.28
  -4   4   3    5.84    1.07
  -2   3   3    1.18    0.65
  -3   4   3  367.47    2.96
  -5   6   1    3.95    0.71
  -4   2   3    9.74    0.73
  -6   6   0   79.45    1.15
  -2   5   2   36.84    1.28
  -1   6   0    0.82    0.89
  -4   6   1   48.66    1.27
  -3   6   1   15.08    1.09
  -4   5   2   10.57    1.07
  -3   5   2    1.73    0.99
  -8   4   0   25.00    0.85
  -1   4   2  184.99    1.91
  -6   2   2   33.68    1.24
  -7   4   1   99.29    1.64
  -7   5   0    0.07    0.73
  -1   6  -1   67.91    1.54
  -5   6   0    0.36    0.71
  -2   6   0   63.37    1.46
  -6   3   2  167.94    2.06
   0   5   0    0.60    0.88
  -5   4   2  262.52    2.63
  -2   4   2  288.42    2.49
  -4   6   0   44.41    1.26
  -4   4   2   29.91    1.28
  -3   4   2  209.39    2.29
  -5   5   1    1.58    1.01
  -2   5   1  174.66    2.14
  -5   6  -1    3.83    0.74
  -5   2   2  462.53    3.00
  -5   3   2   92.44    1.66
  -8   4  -1  184.86    1.75
  -4   5   1  179.98    2.32
  -3   5   1   80.66    1.83
  -2   6  -1    3.25    0.94
  -6   5   0   77.02    1.64
  -4   6  -1   50.55    1.24
  -3   3   2    0.99    0.72
  -1   5   0    0.51    0.86
  -5   6  -3  156.10    1.43
  -5   6  -2  120.17    1.45
  -2   6  -2  100.31    1.71
  -2   6  -3    1.05    0.79
  -8   4  -2   13.37    0.74
  -5   4   1   10.66    1.10
  -7   5  -3    0.30    0.54
  -3   6  -2   97.97    1.64
  -6   3   1  119.08    1.95
  -8   4  -3    0.10    0.47
  -3   6  -3  149.16    1.75
  -8   3  -1   32.39    1.13
  -4   5   0  132.99    2.21
  -6   2   1  140.45    1.93
  -4   4   1   98.74    1.79
  -3   4   1   28.25    1.19
  -3   5   0   -0.61    1.01
  -7   3   0   -0.02    1.01
  -6   4   0  147.39    2.17
  -7   2   0    0.74    1.07
  -6   5  -2   88.34    1.57
  -5   5  -1    1.56    1.06
  -8   3  -2    1.93    0.80
  -4   3   1  415.92    2.85
  -6   5  -3    0.95    0.84
  -4   5  -1  178.24    2.47
  -5   4   0   -0.23    1.09
  -1   5  -2    6.23    1.05
  -8   3  -3    0.12    0.73
  -6   4  -1   86.63    1.95
  -5   5  -5    6.38    0.63
  -5   5  -2   58.82    1.58
  -8   3  -4    1.34    0.54
  -7   3  -1   62.51    1.69
  -3   4   0    1.01    1.03
  -7   4  -3    1.16    0.81
  -4   5  -2    9.38    1.14
  -6   2   0  197.74    2.24
  -6   4  -2   16.82    1.44
  -5   4  -1   10.06    1.24
  -4   5  -3    4.18    0.97
  -8   2  -3    0.07    0.81
  -3   5  -5   25.33    1.03
  -2   5  -3   -0.02    0.90
  -2   5  -4   22.69    1.23
  -4   4  -1   99.53    1.86
  -3   5  -4    1.67    0.98
  -6   4  -3   -0.09    1.07
  -6   4  -4    3.14    0.99
  -5   4  -2  260.68    2.89
  -8   1  -4    0.54    0.78
  -5   3  -1   10.58    1.11
  -6   2  -1  137.63    2.05
  -6   3  -2  170.99    2.41
  -5   4  -3  334.18    3.22
  -5   4  -5    3.25    0.97
  -5   4  -4  278.71    2.86
  -7   2  -3    1.42    1.19
  -4   4  -3    4.95    1.17
  -5   3  -7    6.24    0.61
  -6   3  -3    2.14    1.12
  -3   4  -6   -0.09    0.93
  -2   4  -6   78.12    1.58
  -4   4  -5   16.69    1.09
  -4   4  -4   51.83    1.61
  -5   3  -2   92.85    1.84
  -2   4  -3    2.38    0.98
  -5   2  -1   18.45    0.99
  -1   4  -5   60.25    1.63
  -6   2  -2   32.90    1.38
  -2   4  -5    2.90    1.11
  -7   1  -6    0.21    0.71
  -7   1  -3    1.71    1.10
  -5   3  -6    0.62    1.00
  -5   3  -3   33.46    1.64
  -4   3  -2    9.54    1.14
  -7   1  -5   23.10    1.22
  -7   1  -4  293.88    2.82
  -5   3  -4   45.75    1.56
  -4   2  -8    3.95    0.53
  -3   3  -2    0.59    0.75
  -6   2  -4    5.34    1.18
  -2   3  -7   89.47    1.56
  -4   3  -3   12.03    1.20
  -7   0  -4   20.25    1.23
  -4   3  -4   28.87    1.55
  -4   3  -5  178.56    2.41
  -3   3  -3  403.89    2.98
  -6   1  -3    1.56    1.11
  -5   2  -3  541.48    3.68
  -2   2  -8   26.63    0.97
  -4   2  -7  116.12    1.88
  -2   3  -6  145.62    2.07
  -1   3  -6    3.43    1.11
  -3   3  -5   56.94    1.59
  -3   3  -4    2.10    1.07
  -6   1  -4  168.67    2.43
  -5   2  -5    6.01    1.19
  -4   1  -8    3.45    0.66
  -5   1  -7    8.17    0.95
  -1   3  -4    2.21    0.80
  -6   0  -3    0.35    0.98
  -3   2  -7   23.12    1.22
  -4   2  -6   76.04    1.87
  -4   2  -3    8.93    1.00
  -6  -1  -6  100.80    1.64
  -6   0  -5  168.24    2.22
  -6   0  -4    8.35    1.04
  -3   1  -8    0.12    0.68
  -5   1  -6    0.61    1.25
  -4   2  -5   18.90    1.29
  -4   2  -4   78.37    1.69
  -4   0  -8    5.51    0.69
  -5   0  -7   15.45    1.00
  -1   2  -7   72.33    1.60
   0   2  -7   -0.19    0.94
  -4   1  -7  130.41    1.92
  -3   2  -6    0.21    1.01
  -6  -1  -5  148.07    2.10
  -3   2  -5   39.24    1.48
  -2  -1  -9    1.20    0.38
  -4  -1  -8    2.84    0.71
   0   1  -8   -0.60    0.86
  -5  -2  -7   11.50    0.79
  -1   1  -8    6.84    0.82
  -4   1  -6  155.95    2.19
  -3   0  -8  196.67    1.94
  -1   2  -6   22.24    1.14
   3  -5  -2    1.15    0.95
   2  -3  -4   70.77    1.47
   8  -3  -4    0.75    0.57
   6  -4  -4    3.58    0.80
   4  -1  -5  231.38    2.13
   5  -4  -4  280.44    2.58
   8  -4  -3    0.39    0.46
   5  -1  -5   29.16    1.10
   4  -5  -2    9.91    1.08
   6  -5  -2   79.57    1.30
   3  -3  -4    2.36    0.98
   5  -5  -2   56.93    1.25
   7  -3  -4  224.86    2.18
   8  -1  -4    1.96    0.75
   7  -4  -3    1.06    0.73
   2  -4  -2  293.73    2.50
   7  -5   0    0.06    0.50
   4  -3  -4   30.37    1.26
   6  -3  -4  120.53    1.83
   2  -3  -3    0.11    0.85
   4  -4  -3    5.38    1.03
   5  -3  -4   45.32    1.39
   5  -5  -1    0.17    0.87
   5  -4  -3  332.71    2.88
   6  -4  -3    0.19    0.91
   8  -4  -2   13.52    0.68
   8  -3  -3    0.64    0.66
   4  -2  -4   77.71    1.52
   6   0  -4    7.33    0.83
   3  -4  -2  211.36    2.30
   9  -3  -2   98.92    1.18
   6  -2  -4    5.51    0.94
   5  -5   0    0.00    0.75
   3  -3  -3  423.58    3.03
   5  -2  -4  481.81    3.26
   4  -1  -4   33.83    0.99
   5  -1  -4   72.09    1.47
   6  -1  -4  163.22    1.91
   7  -3  -3    0.74    0.88
   8  -4  -1  190.79    1.73
   8  -2  -3    0.66    0.89
  10  -2  -1  129.38    1.15
   8   0  -3    0.89    0.82
   6  -4  -2   15.98    1.03
   4  -3  -3   10.50    1.02
   5  -4  -2  257.61    2.56
   5  -3  -3   33.15    1.28
   6  -3  -3    1.09    1.02
   9  -2  -2    0.28    0.72
   8  -1  -3   -0.43    0.76
   3  -4  -1   27.13    1.05
   8  -3  -2    2.69    0.82
   9  -3  -1    2.07    0.61
   7  -4  -1   98.78    1.67
   7  -2  -3    1.10    0.86
   9   0  -2   -0.12    0.69
   9  -1  -2  138.30    1.67
   4  -2  -3    9.73    0.88
   7   0  -3    2.49    0.86
   8  -4   1  182.12    1.61
   7  -3  -2  306.41    2.82
   6  -2  -3    0.34    0.90
   7  -1  -3    0.55    0.91
   5  -2  -3  519.89    3.29
   3  -4   0    0.23    0.79
   9  -3   0    0.04    0.66
   6  -3  -2  169.14    2.18
   8  -2  -2   21.18    1.11
   6   0  -3    0.59    0.84
   5  -3  -2   93.11    1.66
   8  -3  -1   33.41    1.18
   9  -2  -1    3.79    0.77
  10  -2   1  134.72    1.22
   4  -4   0   70.66    1.42
   6  -4   0  147.21    1.95
   9  -3   1    2.14    0.65
   8   0  -2   27.80    1.20
   7  -2  -2   70.01    1.58
   7  -4   2   39.54    1.02
   7  -3  -1   64.73    1.53
   8  -3   0  152.43    1.94
   9   0  -1    3.90    0.78
   6  -4   1   85.56    1.55
   6  -2  -2   33.12    1.22
   9  -2   0    0.15    0.86
  10  -1   1   27.23    0.78
   6  -3  -1  119.30    1.90
   5  -2  -2  472.74    3.03
   8  -2  -1  296.75    2.65
   5  -4   1   11.30    0.89
   5  -3  -1    9.67    1.07
  10   0   1  162.49    1.54
   8  -3   4    1.13    0.42
  10  -1   2   16.22    0.64
   7   0  -2   86.98    1.53
   8  -3   1   34.70    1.10
   7  -3   0    0.51    0.98
   7  -2  -1  151.13    2.07
   9  -2   1    4.06    0.76
   8  -1  -1   41.10    1.28
   9  -1   0    0.23    0.76
   8   1  -1   41.51    1.31
   9   1   0   -0.18    0.84
   8  -3   3    0.43    0.65
   6   0  -2   50.21    1.23
   6  -3   0  110.44    1.91
   8  -2   0   44.48    1.35
   8   0  -1  354.01    2.92
   9   0   0   -0.09    0.93
   9  -2   2    0.64    0.65
   6  -2  -1  139.06    1.92
   4  -3   0  367.36    2.47
   5  -2  -1   18.19    0.90
   7  -1  -1   84.84    1.65
   9  -1   1    1.77    1.00
   7  -2   0    0.95    0.95
   8  -2   1  298.71    2.68
   8  -2   5  186.89    1.39
   7   1  -1   89.41    1.55
   8  -1   0  188.71    2.23
   7   0  -1  186.13    2.17
   9   1   1    2.68    0.93
   7  -3   3    1.26    0.76
   6  -1  -1  206.05    2.02
   9  -1   2  140.89    1.73
   5  -3   1   11.09    0.89
   8  -2   2   22.51    1.25
   4  -3   1  415.79    2.57
   6  -3   2  173.35    2.11
   6  -2   0  207.49    2.22
   9  -1   3   33.55    0.94
   8  -2   3    0.15    0.86
   7  -1   0   -0.08    1.04
   8  -1   1   40.35    1.42
   6   0  -1  172.29    1.79
   9   0   2    0.75    0.78
   6  -3   3    1.02    0.81
   5  -2   0    0.59    0.78
   5  -3   2   94.01    1.57
   9   0   4    4.64    0.66
   9   0   3  221.29    2.02
   4  -3   2    9.20    0.82
   5  -3   3   32.60    1.14
   7  -2   2   72.14    1.59
   7  -2   5   46.94    1.07
   8  -1   2    3.26    1.05
   8   0   1  355.53    3.03
   6  -2   1  142.07    1.90
   6  -1   0  122.66    1.67
   7   1   0    0.15    0.96
   4  -3   3   10.38    0.82
   7  -2   3    1.43    0.91
   7  -1   1   87.41    1.68
   8  -1   3   -0.47    0.99
   8  -1   4    1.71    0.82
   5  -2   1   19.12    0.85
   8   2   2   20.40    1.27
   6  -2   2   34.08    1.24
   6  -2   5  143.81    1.78
   7  -1   2  421.08    3.19
   7   0   1  183.41    2.19
   8   0   3    1.33    0.89
   6  -1   1  208.79    2.10
   8   0   4   47.95    1.26
   6   1   0  123.72    1.60
   8   2   3    1.37    1.06
   6  -2   4    5.49    0.85
   7   1   1   87.48    1.75
   8   1   5   46.47    1.07
   7  -1   5   23.27    1.02
   8   1   3   -0.73    0.94
   8   1   4    1.75    0.78
   7   0   2   85.52    1.68
   7   0   6    4.89    0.72
   5  -2   3  534.28    3.19
   5  -2   5    5.94    0.88
   6  -1   2  255.29    2.47
   5  -1   7    7.80    0.66
   6   0   1  168.82    1.86
   5  -2   4  472.97    3.07
   7   2   2   72.98    1.81
   7   3   3    0.93    1.10
   7   0   3    1.02    0.98
   7   1   6    0.96    0.68
   7   2   6    4.09    0.61
   6  -1   3    2.07    1.06
   7   0   4   21.16    1.25
   6   1   1  207.33    2.10
   6   2   1  140.33    1.91
   4  -2   3    9.17    0.70
   6  -1   4  172.47    2.13
   7   1   3    1.12    0.98
   7   1   5   21.96    1.16
   7   2   3    1.90    1.07
   5  -1   2  156.30    1.73
   6   0   2   50.38    1.25
   6   2   7   18.45    0.67
   4   0   8    4.37    0.46
   5  -1   6    0.49    0.77
   5  -1   3   43.36    1.21
   6   0   3    0.17    0.87
   6   0   5  173.39    2.24
   6   0   4    7.90    1.02
   6   3   3    1.86    1.26
   6   2   6   77.96    1.38
   5   4   6   11.45    0.72
   6   1   3    2.81    1.01
   5   3   7    6.25    0.61
   4  -1   6  150.56    1.81
   6   1   5  153.06    2.07
   6   1   4  165.07    2.19
   4   2   8    3.85    0.57
   6   2   4    5.54    1.32
   6   2   5  144.73    2.06
   4   0   7  129.80    1.73
   4  -1   5  232.19    2.23
   5   3   2   89.93    1.86
   5   4   5    3.54    1.02
   5   0   4  588.87    3.62
   5   0   5    5.10    0.96
   3  -1   6    9.25    0.94
   5   1   6    0.43    0.94
   5   2   2  484.76    3.22
   5   3   6    0.54    0.74
   3   3   8    0.40    0.47
   5   2   6   20.40    1.11
   5   1   3   42.68    1.17
   5   1   5   30.84    1.28
   3   0   7   28.03    1.16
   3  -1   5   89.33    1.40
   5   2   5    6.24    1.20
   5   2   4  492.98    3.74
   4   0   5   21.73    1.11
   3   4   7   15.10    0.63
   4   0   4   89.01    1.43
   4   1   6  158.66    2.13
   2   3   8   18.59    0.79
   4   3   2   10.22    0.97
   4   3   6  102.73    1.76
  -4   4   0   70.27    1.21
   0   5   2   -0.14    0.79
  -1   6   1   70.52    1.31
  -4   5  -1  171.54    1.66
   2   6   1    2.06    0.68
  -3   6  -1   15.03    0.81
  -1   7  -1   55.48    0.92
   0   6   1    0.68    0.76
   1   6   1   69.74    1.29
  -2   5   1  187.13    1.91
   0   4   2    4.51    0.59
  -4   5  -2    8.39    0.71
  -1   7  -2    3.40    0.49
   1   7  -1   55.64    0.99
  -3   6  -3  139.37    1.40
  -4   4  -1  103.21    1.44
   3   6   0    0.30    0.59
  -2   4   1   22.34    0.92
  -1   5   1  130.40    1.68
  -1   6   0    1.03    0.83
   0   7  -2    0.29    0.56
  -2   6  -1    2.77    0.89
  -3   4   0    0.08    0.81
   0   7  -3    2.12    0.47
   2   7  -3   -0.04    0.44
   0   5   1   48.21    1.22
   2   5   1  179.07    1.89
   0   6   0  969.20    4.31
   1   6   0    0.14    0.89
  -2   6  -4  116.63    1.41
  -3   5  -2    0.72    0.92
   4   6  -2   17.18    0.83
   3   6  -1   14.46    0.91
   0   4   1    0.09    0.67
  -1   5   0    0.67    0.90
   0   6  -1   -0.46    0.95
  -3   4  -1   29.51    1.04
  -2   4   0  147.64    1.72
  -3   5  -4    1.99    0.71
  -1   6  -5   24.41    0.73
   3   5   0    0.38    0.73
   4   6  -4   28.11    0.87
   4   6  -3    2.06    0.72
   1   6  -1   71.08    1.55
   0   5   0   -0.24    0.91
   1   5   0   -0.11    0.93
   0   6  -2    5.17    1.03
  -1   4   0    0.27    0.74
  -1   5  -1  134.97    2.14
   0   6  -5    0.01    0.60
   1   6  -2   85.21    1.73
   2   6  -2   91.57    1.66
   0   6  -3    0.48    1.10
   0   6  -4   13.28    0.98
   3   6  -4   21.26    1.06
  -2   5  -5  139.82    1.82
   1   6  -3   18.70    1.34
   2   6  -3    0.83    1.12
  -2   5  -3    0.40    0.96
   5   5  -3   18.29    1.18
   0   5  -1   45.90    1.50
   1   6  -4   75.00    1.60
   3   4   0    0.26    0.85
   2   6  -4  113.97    1.78
  -1   5  -6    0.63    0.66
   1   4   0   -0.52    0.78
   2   4   0  139.98    1.86
  -2   4  -2  284.54    2.73
  -1   4  -1  248.08    2.44
   0   5  -2    0.86    1.12
   4   5  -3    4.40    1.14
   1   5  -2    7.23    1.24
  -2   4  -3    2.64    1.19
   0   4  -1    0.16    0.85
   3   5  -6    3.54    0.82
   0   5  -3    5.68    1.28
   1   5  -6    0.65    0.87
   0   5  -5   49.77    1.63
  -2   4  -5    3.27    1.13
   3   4  -1   27.69    1.28
   0   5  -4    1.26    1.24
   1   5  -3  335.38    3.59
  -2   4  -4  273.35    2.90
  -1   4  -2  186.26    2.27
   1   4  -1  255.95    2.51
   3   5  -5   25.44    1.57
   2   5  -3    0.62    1.30
   1   5  -5   38.63    1.53
   3   5  -4    1.93    1.20
   2   5  -5  144.96    2.39
   1   5  -4    4.42    1.29
   2   5  -4   21.00    1.72
   0   4  -7    0.42    0.86
   5   4  -3  336.56    3.55
  -1   4  -6   13.28    1.20
   0   4  -2    4.42    1.04
   0   3  -8   -0.31    0.56
   5   4  -5    3.24    1.49
  -1   4  -5   62.57    1.84
   2   4  -7   15.69    1.07
   1   4  -2  183.11    2.41
   3   4  -2  213.79    2.59
   4   4  -6   43.84    1.83
   2   4  -2  287.01    2.91
   0   4  -3   -0.03    1.12
   4   4  -3    4.78    1.30
   3   3  -8    0.21    0.79
  -2   3  -4   70.45    1.69
   6   3  -4  121.95    2.65
   0   4  -5    1.08    1.48
   2   3  -8   18.18    0.92
   1   4  -6   12.63    1.44
   3   4  -6    0.72    1.31
   0   4  -4   26.25    1.58
   2   4  -6   77.15    2.08
   2   4  -3    2.37    1.31
   1   4  -5   62.30    2.10
   1   4  -4  143.65    2.53
   3   4  -4   39.32    1.86
   2   4  -5    2.26    1.55
   2   4  -4  273.29    3.46
   0   3  -7   19.36    1.24
  -1   3  -6    1.90    1.17
   4   3  -2    9.58    1.15
   4   2  -8    3.85    0.98
   1   3  -7  130.47    2.37
  -1   3  -5   74.48    1.88
  -1   3  -4    1.03    1.11
   2   3  -7   88.35    2.22
   5   3  -5   18.24    1.98
   4   3  -6   99.51    2.79
   5   1  -8   58.37    1.42
   3   2  -8  171.41    2.39
  -2   2  -5    2.51    1.12
   4   3  -3   11.79    1.45
   2   2  -8   29.32    1.41
   6   1  -7   25.86    1.39
   1   3  -6    2.83    1.50
   3   3  -6    6.63    1.82
   4   3  -5  171.00    3.35
   0   3  -4    1.11    1.12
   2   3  -6  142.97    2.86
   2   3  -3   -0.30    1.07
   1   3  -5   75.39    2.14
   1   3  -4    1.93    1.18
   3   3  -4    1.10    1.70
   0   2  -7    0.27    1.28
   4   2  -7  115.69    2.94
  -1   2  -6   20.49    1.57
   2   3  -5  269.08    3.53
   2   3  -4   64.72    2.07
   0   1  -8   -0.22    0.99
   4   1  -8    3.71    1.13
   1   2  -7   69.74    2.04
   3   2  -7   23.95    2.15
   2   2  -7   25.13    2.12
   3   1  -8   -0.22    1.35
   5   2  -5    5.64    1.99
   6   0  -7   22.12    1.47
   2   1  -8   26.19    1.58
   5   1  -7    7.51    1.88
   1   2  -6   21.92    1.76
   3   2  -6   -0.73    2.02
   2   2  -6  108.26    2.69
   4   2  -5   19.07    2.21
   4   2  -3   10.65    1.27
   4   1  -7  132.40    3.03
   6  -1  -7   28.73    1.32
  -1   1  -6    6.86    1.43
   3   2  -5   39.74    2.08
   2   2  -5    1.70    1.57
   3   2  -4   65.82    2.04
   2   1  -7  123.60    2.75
   4  -1  -8    2.81    1.22
   0  -1  -8    0.41    0.98
   0   1  -6    0.84    1.50
   4   1  -6  147.91    3.53
   5   1  -4   75.26    2.86
   4  -2  -8    3.73    0.80
   1  -1  -8    6.13    1.10
   0   0  -7    0.73    1.40
   1   1  -6    6.02    1.86
   3   1  -6    9.05    2.06
   2  -1  -8   26.18    1.42
   2   1  -6  202.68    3.39
   6  -1  -6  105.39    2.98
   3   0  -7   27.84    2.15
   3  -3  -8    0.59    0.74
   1  -2  -8   69.93    1.62
   3  -2  -8  175.68    2.19
   1  -3  -8    4.18    0.76
   2  -2  -8   27.33    1.38
   3   1  -5   87.43    2.55
   2   1  -5  429.99    4.20
   4   0  -6   96.21    3.23
   0  -1  -7   19.20    1.60
   3   1  -4    3.38    1.30
   5  -1  -6    0.57    2.06
   3   0  -6   -0.71    1.91
   1   0  -6   28.06    1.93
   4  -4  -7   62.21    1.33
   2  -1  -7  124.88    2.82
   2   0  -6  118.45    2.86
   0  -2  -7    0.01    1.37
  -1  -1  -6    6.52    1.36
   0   0  -5    1.50    1.04
   3  -4  -7   15.68    1.05
   6  -2   3    0.36    1.00
   7  -1   5   23.71    1.09
   9   1   4  113.74    1.14
   6  -1   0  125.66    1.55
   8   0   5  235.53    1.88
   7   0   6    4.97    0.73
   5  -2   2  491.27    3.10
   5  -1   6    0.83    0.91
   8   0   1  341.05    2.51
   9   2   2   -0.20    0.56
   7  -1   4  298.37    2.66
   3  -1   6    9.46    0.96
   4  -2   3    9.86    0.89
   7  -1   2  419.09    3.11
   7   0   0   -0.14    0.80
   9   2   3  170.30    1.40
   7  -1   3    1.19    1.13
   6  -1   5  152.21    1.90
   8   0   4   48.00    1.19
   8   1   5   44.57    1.00
   8   0   3    0.89    0.77
   7   1   6    0.53    0.55
   6  -1   4  168.24    2.13
   7   0   5   55.89    1.24
   8   2   5  188.45    1.42
   6  -1   2  254.18    2.21
   6  -1   3    3.32    1.02
   4  -1   5  228.43    2.18
   8   1   4    0.93    0.76
   7   2   6    4.12    0.50
   7   0   4   20.76    1.18
   5   0   6   25.63    0.99
   5  -1   4   71.67    1.42
   7   1   0   -0.16    0.68
   8   1   2    2.38    0.74
   8   1   3   -0.19    0.87
   6   0   5  160.75    1.96
   5  -1   3   42.94    1.18
   7   0   3    2.12    0.87
   7   1   5   22.41    0.95
   8   3   4    0.90    0.42
   3   0   6    1.10    0.77
   8   2   2   21.02    0.92
   6   0   4    7.72    1.02
   8   3   2    2.12    0.72
   8   3   3    0.20    0.60
   6   0   1  169.18    1.59
   5   0   5    5.33    0.89
   7   1   4  299.94    2.44
   7   2   5   44.94    1.10
   6   2   6   77.54    1.23
   6   0   2   51.21    1.18
   6   0   3    1.29    0.77
   7   3   5   17.28    0.70
   7   1   3    1.37    0.76
   6   1   5  154.66    1.79
   4   0   5   19.45    1.01
   5   0   4  581.45    3.10
   7   2   4   17.90    0.93
   7   2   1  150.30    1.60
   5   0   3  608.54    2.94
   3   1   6    9.85    0.77
   7   2   3    1.96    0.78
   6   2   5  144.32    1.79
   7   3   4  217.92    1.83
   5   1   5   30.59    1.02
   4   0   4   90.68    1.26
   6   1   1  211.52    1.72
   6   1   3    2.82    0.77
   7   3   1   64.88    1.19
   6   4   5   90.57    1.08
   7   3   3    1.12    0.72
   4   2   6   74.21    1.23
   7   3   2  311.52    2.27
   6   2   4    5.61    0.94
   6   5   4   63.51    0.93
   5   1   4   74.79    1.32
   5   2   5    5.56    0.85
   5   5   5    6.42    0.47
   6   2   3    0.22    0.74
   3   2   6    0.83    0.58
   6   2   1  142.96    1.51
   6   4   4    2.62    0.69
   3   5   6    3.23    0.39
   3   1   5   89.84    1.24
   5   1   2  163.07    1.49
   5   4   5    3.13    0.68
   4   1   4   33.55    0.89
   2   1   5  433.70    2.35
   6   3   3    2.51    0.74
   3   3   6    5.66    0.67
   6   4   3   -0.57    0.78
   6   3   1  117.43    1.54
   3   4   6    0.53    0.53
   6   4   1   90.82    1.51
   2   5   6   79.93    0.92
   3   6   5   10.05    0.41
   5   5   4   24.84    0.80
   4   5   5   94.88    1.17
   5   6   2  114.65    1.52
   5   2   3  545.19    3.01
   5   4   4  272.03    2.32
   1   5   6    0.64    0.44
   4   6   4   27.72    0.67
   3   2   5   39.99    1.02
   4   4   5   16.92    0.92
   2   4   6   75.90    1.15
   5   2   2  475.78    2.70
   1   3   6    2.23    0.62
   5   2   1   17.32    0.68
   4   2   4   77.92    1.31
   1   4   6   12.80    0.69
   5   3   3   33.46    1.12
   5   5   0    0.71    0.91
   3   5   5   25.72    0.89
   5   3   0    1.09    0.61
   4   5   4   19.79    0.87
   4   6   3    1.56    0.72
   5   3   2   91.38    1.44
   4   3   4   30.78    1.10
   5   5   1    2.00    1.01
   4   2   3    8.80    0.70
   5   3   1   10.07    0.83
   5   4   0    0.48    0.80
   4   4   4   51.99    1.31
   3   6   4   20.18    0.68
   1   6   5   23.30    0.66
   3   2   4   63.38    1.13
   5   4   1   10.82    0.90
   2   3   5  267.74    2.24
   0   6   5    0.18    0.40
   4   6   1   47.40    1.41
   2   7   3    0.18    0.41
   4   3   3   10.71    0.90
   3   5   4    2.60    0.82
   3   3   4    1.68    0.83
   4   4   3    4.36    0.90
   3   6   3  140.39    1.76
   2   6   4  110.02    1.38
   3   4   4   41.57    1.26
   1   5   5   41.69    1.03
   4   5   2    9.54    1.16
   4   3   2    9.12    0.75
   1   4   5   61.81    1.32
   1   7   3  123.90    1.30
   4   4   2   29.34    1.22
   0   5   5   47.96    1.05
   3   5   3  222.80    2.41
   3   6   2   99.66    1.74
   1   6   4   73.36    1.20
   3   3   3  413.93    2.78
   4   4   0   71.07    1.48
   4   4   1  100.60    1.70
   0   4   5    0.74    0.75
   2   6   3    0.84    0.93
   0   7   3    1.71    0.52
   3   4   3  348.92    2.81
   2   4   4  285.92    2.56
   3   6   0    1.05    1.12
   1   7   2    3.33    0.66
   3   5   2    0.45    0.95
   1   5   4    3.63    0.96
  -1   7   3  123.87    1.21
   3   3   2    0.24    0.63
   1   3   4    2.43    0.77
   2   6   2   99.89    1.93
  -2   6   4  109.99    1.31
   2   5   3   -0.11    0.89
   1   6   3   19.51    1.05
   1   7   1   54.05    1.39
   0   7   2    0.06    0.67
   2   3   3    0.45    0.67
   2   4   3    2.94    1.00
   3   5   0   -0.07    1.31
   1   7   0    0.39    0.95
   2   6   1    2.92    1.23
   0   3   4   -0.14    0.74
   3   4  -1   28.06    1.22
   0   6   3    0.63    0.97
   3   4   0   -0.19    0.96
   0   4   4   25.86    1.12
   2   5   2   35.14    1.40
  -1   5   4    3.37    0.99
   2   6   0   62.63    1.90
  -1   7   2    2.99    0.63
   1   5   3  340.36    2.98
   1   6   2   88.25    1.78
   0   7   1   23.45    1.06
  -3   7   2    0.63    0.50
  -2   7   2    8.86    0.63
  -3   5   4    2.26    0.73
  -2   5   4   21.10    1.11
   0   7  -1   22.80    1.19
   1   4   3   49.23    1.36
  -4   6   3    1.72    0.62
  -1   6   3   18.78    1.03
  -1   3   4    1.91    0.64
  -1   4   4  139.61    1.82
  -1   7  -2    3.48    0.76
  -1   7   1   54.60    1.26
   0   5   3    5.18    0.99
   0   6   2    5.57    1.05
  -3   6   3  142.33    1.72
   2   5  -1  185.22    2.97
   1   5   2    7.49    1.08
  -4   7   1   64.70    0.95
   2   4   1   21.84    1.14
  -1   7   0    0.28    0.95
  -2   7   1   80.34    1.35
  -3   7   1   24.49    0.83
   0   4   3   -0.64    1.07
  -1   5   3  348.10    3.11
  -1   6   2   87.83    1.77
  -2   7  -2    8.12    0.75
   2   4   0  154.52    2.15
   1   4   2  175.74    2.07
   0   6   1    1.25    1.23
  -2   7   0   74.27    1.47
   1   5   1  133.25    2.28
  -2   7  -1   84.96    1.56
   0   5   2    1.59    1.01
  -2   6   2   97.31    1.85
  -4   7  -1   61.88    1.10
  -4   5   3    4.50    0.98
  -3   5   3  230.15    2.54
   0   6  -2    4.18    1.61
   0   6   0  945.48    6.02
  -3   6   2   95.87    1.81
  -3   7  -1   25.45    0.95
   0   6  -1    0.82    1.62
  -1   6   1   69.72    1.97
   1   4   1  246.82    2.43
  -1   5   2    6.69    1.18
  -2   4   3    2.98    0.97
   0   5   1   46.36    1.63
  -1   6   0    0.70    1.39
  -2   6   1    3.55    1.14
  -4   4   3    3.64    1.02
  -2   5   2   35.76    1.66
  -1   6  -2   82.05    2.46
  -3   6   1   14.54    1.22
  -4   6   1   48.62    1.38
   0   5   0   -0.76    1.33
   1  -2  -7   74.64    1.67
  -1  -2  -5  122.01    1.80
   5   1  -7    7.05    0.65
  -1  -1  -5  119.23    1.67
   0   0  -6 1724.91    6.14
   3   1  -7   90.85    1.41
   1  -1  -7  182.43    2.34
   4   1  -7  117.75    1.58
   0  -3  -5   69.73    1.69
   0  -1  -6    0.26    1.14
   2   0  -7   30.46    1.22
   2   2  -5    1.76    0.75
   3  -4  -6    0.37    0.66
   1  -3  -6    3.69    0.91
   2  -1  -7  124.01    1.99
   3   0  -7   26.85    1.13
   0   0  -5    0.02    0.93
   2   1  -6  198.15    2.19
   3  -2  -7   23.62    1.20
   1   0  -6   27.48    1.36
   1  -2  -6   23.68    1.40
   3  -1  -7   94.77    1.85
   4   0  -7  124.16    1.78
   1   1  -5  120.62    1.67
   2  -4  -5    1.82    0.90
   2  -3  -6  146.27    2.16
   0  -3  -4    0.04    1.03
   4  -2  -7  111.76    1.68
   5  -2  -7   13.20    0.86
   1  -1  -6    7.29    1.22
   4  -1  -7  123.79    1.93
   3   1  -6    9.85    1.13
   6   1  -6   98.33    1.63
   5  -1  -7    7.78    0.85
   1  -3  -5   74.70    1.64
   2   0  -6  111.93    1.97
   4   1  -6  148.13    1.96
   5   1  -6   -0.04    1.00
   6  -3  -6   75.55    1.27
   7   0  -6    4.12    0.80
   2   1  -5  446.42    3.01
   5  -3  -6    0.35    0.95
   7  -2  -6    4.05    0.73
   3   0  -6   -0.80    1.08
   1  -1  -5  124.30    1.92
   5  -4  -5    2.61    0.85
   2  -3  -5  271.24    2.85
   3  -2  -6   -0.32    1.24
   7  -1  -6    1.03    0.69
   1  -3  -4    1.90    1.02
   3  -1  -6    9.45    1.24
   4   0  -6   92.93    1.84
   4  -2  -6   76.73    1.91
   6  -2  -6   77.35    1.59
   3   1  -5   88.21    1.67
   5  -2  -6   21.46    1.35
   6  -1  -6   99.54    1.84
   8   0  -5  217.96    2.11
   4  -1  -6  148.02    2.22
   2   0  -5    2.14    0.90
   2  -2  -5    3.13    1.29
   7  -3  -5   16.90    0.95
   8  -2  -5  189.09    1.75
   4   1  -5  232.66    2.43
   6   1  -5  151.49    2.21
   2  -1  -5  453.67    3.36
   8  -1  -5   44.18    1.18
   5   1  -5   29.99    1.38
   8   1  -4    0.95    1.03
   5  -3  -5   18.60    1.45
   6  -3  -5  103.89    1.73
   9  -2  -4    3.50    0.50
   6  -4  -4    2.28    0.89
   3  -2  -5   42.29    1.60
   5  -4  -4  249.82    2.62
   7  -2  -5   46.14    1.33
   3  -1  -5   87.19    1.85
   8  -3  -4    1.32    0.62
   7  -1  -5   22.56    1.40
   4   0  -5   19.13    1.22
   4  -2  -5   20.25    1.40
   9  -3  -3   24.12    0.68
   5  -2  -5    6.23    1.32
   6  -2  -5  139.85    2.15
   4  -1  -5  227.18    2.64
   7   1  -4  297.54    3.07
   3  -3  -4    1.49    1.23
   7  -4  -3    1.86    0.81
   7  -3  -4  223.19    2.44
   8   0  -4   46.75    1.46
   4   1  -4   33.74    1.12
   8  -2  -4   39.35    1.21
   5   1  -4   74.90    1.70
   6   1  -4  169.78    2.41
   4  -4  -3    4.22    1.04
   8  -1  -4    2.32    0.93
   9   0  -3  212.81    2.43
   6  -4  -3   -0.05    1.04
   8  -4  -2   12.25    0.74
   3  -2  -4   67.22    1.57
   8   1  -3    0.19    1.13
   9  -2  -3  191.08    1.91
   8  -3  -3   -0.05    0.90
   7  -2  -4   17.67    1.25
   3  -1  -4    2.87    0.87
   7  -1  -4  292.63    3.15
   9  -3  -2  102.46    1.34
   4  -2  -4   77.04    1.74
   6  -2  -4    6.31    1.36
   5  -2  -4  476.87    3.83
   4  -1  -4   33.43    1.29
   3  -3  -3  408.60    3.06
   7   1  -3    1.39    1.23
   7  -4  -2   41.09    1.18
   7  -3  -3    1.20    1.13
   8  -2  -3    0.46    1.01
  10  -2  -1  138.23    1.37
   4  -4  -2   27.73    1.24
   8  -4  -1  177.86    1.83
   6  -4  -2   15.83    1.24
   4  -3  -3   12.19    1.14
   6  -3  -3    1.16    1.34
   8  -1  -3    0.39    1.14
   6   1  -3    2.56    1.20
   5  -4  -2  257.47    2.65
   9  -2  -2   -0.59    0.80
   9   0  -2    0.57    1.01
   5   1  -3   45.20    1.23
   8  -3  -2    1.66    1.01
   8   1  -2    2.11    1.31
   9  -3  -1    2.22    0.71
   9  -1  -2  143.76    2.10
   9   1  -1    1.40    1.08
  10  -2   0   39.24    0.95
   7  -1  -3    2.00    1.20
  10   0   0   47.52    1.29
   7  -4  -1   97.36    1.62
   8  -4   0   26.47    0.97
   4  -2  -3    9.84    0.95
   6  -2  -3    0.10    1.15
   5  -2  -3  525.24    3.75
   7  -3  -2  313.63    3.00
   6  -1  -3    2.83    1.11
  10  -1   0   49.05    1.17
   5  -1  -3   42.76    1.32
   6  -4  -1   85.05    1.65
   9  -3   0    0.65    0.70
   9  -2  -1    3.76    0.93
  10  -2   1  138.79    1.43
   5  -4  -1   10.53    1.10
   8  -4   1  175.37    1.78
   8  -3  -1   34.19    1.28
   8  -1  -2    3.22    1.24
   9   0  -1    4.32    1.17
   4  -3  -2   10.12    0.94
   9  -1  -1    2.63    1.19
   9   1   0   -0.23    1.27
   7  -4   0   -0.37    0.91
   6   1  -2  266.27    2.72
   7  -2  -2   70.43    1.80
   8   1  -1   40.24    1.80
   9  -3   1    2.01    0.76
   7  -1  -2  422.39    3.65
   7  -3  -1   64.17    1.68
   6  -2  -2   33.81    1.41
   9  -2   0    0.69    1.04
   8  -2  -1  303.20    3.03
   8  -3   0  154.29    2.06
   5  -2  -2  466.02    3.30
   7  -4   1   96.24    1.64
   8  -1  -1   42.69    1.75
   9  -1   0    0.53    1.25
   5  -3  -1    9.73    1.16
   9  -2   1    4.20    1.06
   4  -3  -1  414.90    2.82
   7  -2  -1  149.91    2.29
   8  -3   1   33.41    1.37
   7  -4   3    1.35    0.65
   8  -2   0   44.53    1.54
   7  -1  -1   86.24    1.97
   9  -1   1    2.14    1.11
   6   1  -1  213.27    2.39
   9  -2   2    0.00    0.76
   9   1   3   33.11    1.36
   5  -4   1    9.64    1.06
   9  -2   4    4.00    0.53
   8  -1   0  197.51    2.71
   8  -3   2    2.73    0.90
   6  -4   2   15.27    1.11
   5  -2  -1   17.96    1.07
   9  -1   2  145.06    2.08
   7   1   0    0.15    1.34
   7  -2   0    0.15    1.13
   8  -2   1  297.16    2.98
   5  -3   0    0.07    0.91
   6  -4   3   -0.46    0.77
   6  -4   4    2.22    0.69
   9  -1   3   34.13    1.14
   7  -1   0    0.15    1.31
   8  -1   1   41.05    1.77
   6  -2   0  198.41    2.42
   8  -2   2   20.17    1.28
   8   1   2    2.37    1.52
   7  -2   1  149.02    2.36
   6   1   0  125.15    2.03
   7  -3   5   17.01    0.76
   8  -2   3    0.60    0.90
   8  -1   2    3.21    1.30
   7   1   1   87.35    2.24
   5  -2   0   -0.13    0.70
   8  -2   4   40.81    1.18
   6  -1   0  118.13    1.82
   5  -3   1    9.82    0.97
   8   1   3    0.24    1.42
   7  -1   1   86.25    1.88
   8  -1   3   -0.10    1.21
   8   1   4    1.98    1.23
   7  -2   2   70.50    1.74
   8  -1   5   45.07    1.06
   8   0   3    1.56    1.38
   8  -1   4    1.82    0.90
   8   0   5  238.89    2.25
   7  -2   6    4.71    0.65
   6  -3   3    2.19    1.09
   7   1   2  407.68    4.11
   7  -2   3    1.73    1.01
   5  -3   2   91.80    1.65
   6  -3   5  105.81    1.66
   7  -1   2  405.13    3.53
   6   1   1  207.83    2.56
   6  -3   4  120.92    1.86
   7  -2   4   18.90    1.32
   7   0   2   88.79    2.09
   5  -2   1   17.49    0.92
   6   0   1  177.98    2.28
   6  -2   2   32.28    1.35
   7  -1   3    0.94    1.20
   7  -1   6    0.86    0.75
   7   1   3    1.54    1.59
   7   1   6   -0.09    0.73
   4  -3   2    9.46    0.79
   5  -3   3   33.28    1.22
   5  -3   6    0.47    0.69
   7   0   3    1.93    1.20
   7  -1   4  300.25    2.98
   7  -1   5   23.52    1.15
   7   0   6    4.27    0.72
   6  -2   3    0.82    0.98
   6  -1   2  252.70    2.72
   5  -3   4   42.96    1.34
   5  -3   5   17.64    1.09
   6   1   2  267.54    3.06
   6   2   3   -0.04    1.38
   0   2   5    0.38    0.70
  -3   2   5   39.75    1.11
   1   3   5   76.64    1.43
  -4   3   5  171.41    1.88
  -2   2   5    2.75    0.76
   3   3   3  420.01    2.41
  -4   4   5   16.13    0.85
   2   6   3    0.82    0.66
  -4   6   4   28.55    0.62
   0   3   5   69.13    1.35
  -3   3   5   56.45    1.33
   0   4   5   -0.31    0.88
  -2   5   5  154.90    1.78
  -1   3   5   74.05    1.48
  -3   4   5   22.05    1.06
  -1   4   5   63.80    1.45
   3   5   2    1.16    0.75
   0   6   4   12.83    0.76
  -2   4   5    2.99    0.82
  -1   7   3  126.97    1.17
  -5   4   4  252.46    2.09
   1   5   4    4.15    0.83
  -2   7   3    0.15    0.38
   1   3   4    2.09    0.83
  -1   6   4   75.98    1.24
   1   4   4  145.68    1.93
   2   5   3    0.35    0.71
   2   6   2   92.95    1.41
  -3   2   4   63.51    1.22
   2   3   3    0.36    0.56
  -4   5   4   19.87    0.80
   0   5   4    1.09    0.98
   2   4   3    2.90    0.76
  -4   3   4   27.92    1.08
   0   3   4    1.59    0.74
  -4   4   4   53.57    1.30
   0   4   4   26.00    1.06
  -3   5   4    2.38    0.95
  -1   5   4    4.24    0.97
  -2   5   4   21.96    1.16
   0   6   3    0.11    0.69
  -1   7   2    2.74    0.65
   2   6   1    2.76    0.80
  -3   7   2    0.78    0.45
  -3   3   4    0.96    0.79
  -1   3   4    2.00    0.68
  -1   4   4  142.02    1.86
  -5   5   3   18.41    0.86
  -2   7   2    9.27    0.59
  -2   4   4  278.62    2.55
   1   6   2   81.58    1.46
  -1   6   3   19.85    0.99
  -2   6   3    0.81    0.90
   0   7   1   23.04    0.83
   1   4   3   48.38    1.24
  -5   6   2  114.61    1.27
   2   4   2  283.20    2.19
   0   5   3    5.84    0.92
  -1   7   1   54.04    1.09
   0   6   2    5.47    0.87
   0   7   0    0.38    0.65
  -3   7   1   26.28    0.83
   0   4   3    0.26    0.90
  -1   5   3  350.81    2.93
  -2   7   1   84.32    1.28
  -3   5   3  231.47    2.37
  -2   5   3    0.78    0.96
  -4   3   3   11.16    0.98
  -4   4   3    5.08    0.89
  -1   4   3   46.81    1.31
  -5   5   2   59.31    1.37
  -2   4   3    2.97    0.93
  -3   7   0    0.08    0.66
   0   5   2    0.09    0.97
  -2   7   0   76.63    1.24
   2   5   0  200.65    2.16
   1   6   0    0.26    0.86
  -4   7  -1   66.07    1.01
  -1   7  -1   55.69    1.21
   1   5   1  124.53    1.85
  -1   5   2    8.25    1.12
  -1   6   1   68.28    1.68
  -1   7  -2    3.21    0.76
  -5   3   2   90.59    1.62
   0   4   2    4.66    0.82
  -3   5   2    1.60    1.05
  -2   5   2   38.77    1.52
  -2   7  -1   83.77    1.30
   1   6  -1   70.76    1.68
  -3   6   1   14.97    1.12
  -2   6   1    3.03    1.04
  -5   6   0   -0.28    0.75
  -3   7  -2    0.54    0.63
  -4   4   2   28.33    1.35
  -1   4   2  186.76    2.12
  -5   5   1    1.72    0.88
  -4   3   2   10.04    1.01
  -3   4   2  217.18    2.38
  -2   4   2  293.29    2.67
  -6   5   0   71.56    1.46
   1   5   0   -0.66    0.97
  -1   6   0    0.67    1.02
  -4   5   1  183.94    2.53
  -5   6  -1    3.35    0.93
  -1   5   1  125.62    2.04
   0   6  -1    0.60    1.01
  -3   6   0    0.18    1.05
  -3   5   1   84.69    2.07
  -5   4   1   10.41    1.24
  -2   5   1  184.41    2.48
   0   6  -2    5.41    1.32
  -6   5  -1   62.57    1.42
   1   5  -1  129.32    2.09
  -5   3   1   10.59    1.10
   0   6  -3   -0.20    1.08
  -3   6  -1   15.99    1.25
  -2   6  -1    3.15    1.34
  -1   4   1  259.04    2.50
  -4   5   0  139.53    2.45
  -3   4   1   28.45    1.27
  -2   4   1   23.30    1.13
  -1   5   0   -0.28    1.13
  -4   6  -2   20.08    1.18
  -2   6  -5    1.81    0.65
  -3   5   0    0.24    1.20
  -2   5   0  203.13    2.69
  -1   6  -4   74.41    1.67
  -4   6  -3    2.01    0.84
  -3   6  -2   98.39    1.95
  -2   6  -2   98.07    1.96
  -4   3   1  420.51    3.03
   1   5  -2    7.96    1.29
  -5   5  -1    1.80    1.19
  -1   6  -3   18.67    1.28
  -5   4   0    0.22    1.09
   0   5  -1   46.57    1.53
  -2   6  -3    0.01    1.12
  -7   4  -3    1.01    0.78
  -6   4  -1   87.78    1.96
   1   5  -3  335.75    3.74
  -4   5  -1  186.13    2.74
  -1   5  -1  123.73    2.19
  -5   5  -2   59.53    1.73
  -3   5  -1   82.18    2.18
  -1   4   0    0.87    0.92
   0   5  -2    0.66    1.25
  -2   5  -1  178.20    2.69
  -5   3   0    0.14    1.10
  -2   4   0  145.09    2.19
  -4   5  -6   46.84    1.09
  -5   5  -3   18.60    1.61
  -6   4  -2   16.15    1.51
  -4   5  -2   10.50    1.45
  -1   5  -6    0.58    0.92
   0   5  -3    4.66    1.45
  -3   5  -6    3.28    0.79
   0   5  -4    1.11    1.47
  -2   5  -2   35.04    1.63
  -7   3  -3    0.87    1.03
  -4   3   0  379.97    3.03
  -4   5  -3    5.16    1.32
  -4   4  -1  101.08    2.16
  -1   5  -5   42.07    1.73
  -4   5  -4   21.17    1.41
  -3   5  -3  230.78    3.24
  -1   4  -1  251.55    2.55
  -1   5  -4    3.47    1.56
  -2   5  -3    0.40    1.23
  -2   4  -1   22.08    1.21
  -3   5  -4    3.41    1.54
  -5   3  -1   11.07    1.34
  -4   4  -7   69.12    1.24
  -6   3  -2  168.30    2.57
   1   4  -3   47.28    1.75
   0   4  -2    4.85    1.08
  -5   4  -3  339.74    3.59
  -4   4  -2   30.30    1.66
  -3   4  -7   16.10    0.94
  -5   4  -5    3.61    1.18
  -5   4  -4  281.58    3.45
  -3   4  -2  208.38    2.88
  -6   3  -3    1.80    1.24
   0   4  -6  736.40    5.51
  -2   4  -2  288.28    3.06
  -4   4  -6   45.47    1.47
  -4   4  -3    4.81    1.50
  -3   3  -8   -0.09    0.63
  -5   3  -2   99.03    2.09
  -6   2  -2   32.20    1.56
  -4   4  -5   17.19    1.67
  -4   4  -4   51.28    2.07
  -2   3  -8   17.30    0.85
  -3   4  -6   -0.24    1.18
   0   4  -5    1.15    1.59
   0   4  -4   25.41    1.76
  -3   4  -3  358.89    3.69
  -2   4  -3    1.71    1.34
  -3   4  -5   22.84    1.65
  -1   4  -5   60.86    2.12
  -3   4  -4   40.02    1.82
  -5   3  -6    0.70    1.26
  -4   3  -2   10.59    1.26
  -2   4  -5    3.55    1.40
  -2   4  -4  270.45    3.33
  -6   2  -3    0.33    1.12
  -5   3  -4   43.68    1.98
   0   3  -7   21.08    1.59
  -4   2  -8    3.99    0.68
  -6   1  -7   28.41    1.03
  -6   2  -5  147.79    2.50
  -6   2  -4    5.79    1.40
  -5   2  -2  479.71    3.52
  -4   3  -3   12.07    1.58
  -5   2  -7   13.22    1.12
  -4   3  -6  102.02    2.18
  -4   3  -4   29.33    1.87
   1   3  -4    1.85    1.28
  -3   2  -8  161.13    1.99
  -4   3  -5  177.63    2.71
  -3   3  -6    6.30    1.39
   0   3  -6   -0.39    1.60
  -6   0  -7   20.70    0.99
  -6   1  -3    2.23    1.17
  -5   2  -3  535.41    4.02
  -1   2  -8   73.75    1.66
  -5   2  -6   21.09    1.37
  -2   3  -6  139.46    2.61
  -3   3  -4    1.95    1.45
  -2   3  -3    0.71    0.94
  -4   2  -7  114.08    1.98
  -3   3  -5   56.19    1.85
   0   3  -4    0.09    1.20
  -5   2  -5    5.79    1.52
  -4   1  -8    3.29    0.80
  -6   1  -5  153.58    2.39
  -3   2  -7   23.04    1.38
  -4   2  -6   71.43    2.01
  -2   0  -9    1.32    0.56
  -6   0  -6   80.76    1.68
   2  -5   0  213.06    2.35
   7  -5   2  161.86    1.56
   7  -2  -1  146.80    1.81
   5  -5   0    0.45    0.92
   7  -4   0    0.25    0.81
   7  -5   3    0.02    0.44
   3  -5   0    0.56    1.03
   4  -5   0  139.30    2.06
   6  -5   1   62.26    1.47
   3  -4  -1   28.68    1.09
   4  -4  -1  101.10    1.73
   8  -4   3    0.27    0.47
   8  -3   1   30.02    1.01
   5  -5   1    1.16    1.11
   6  -4   0  143.36    2.03
   1  -5   2    6.99    1.06
   6  -5   2   85.33    1.47
   7  -3   0    0.58    0.95
   4  -5   1  188.03    2.39
   6  -5   4   58.89    1.07
   5  -3  -1   12.29    1.02
   6  -5   3    0.68    0.70
   5  -4   0   -0.94    1.11
   4  -3  -1  421.01    2.74
   5  -5   2   59.81    1.51
   8  -3   2    2.26    0.77
   7  -2   0    0.46    0.91
   7  -4   2   41.66    1.25
   7  -4   5   25.73    0.63
   5  -2  -1   17.06    0.88
   3  -4   0   -0.15    0.83
   4  -4   0   71.02    1.56
   6  -4   1   87.20    1.85
   3  -5   2    0.48    0.95
   4  -5   2   10.68    1.10
   5  -5   3   19.47    1.05
   2  -5   3    0.34    1.02
   7  -4   3    1.89    0.75
   2  -5   4   20.67    1.20
   4  -5   4   20.50    1.18
   3  -5   4    1.95    0.98
   5  -4   1   11.12    1.09
   8  -2   2   20.39    1.02
   6  -4   2   17.10    1.22
   5  -3   0   -0.67    0.84
   2  -4   1   22.97    1.08
   6  -2   0  196.66    2.03
   4  -4   1  102.20    1.81
   8  -1   2    2.70    0.81
   6  -4   3    0.71    1.10
   6  -4   5   91.11    1.30
   4  -3   0  372.17    2.63
   7  -3   2  306.74    2.74
   6  -3   1  116.87    1.91
   8  -2   3    0.39    0.77
   6  -1   0  118.03    1.53
   1  -4   2  187.10    1.98
   5  -4   2  265.57    2.77
   6  -4   4    3.57    0.89
   7  -3   3    0.47    0.88
   7  -3   5   18.06    0.87
   5  -2   0    0.50    0.65
   4  -4   2   31.10    1.30
   7  -3   4  227.17    2.29
   8  -1   3    0.20    0.77
   2  -4   2  297.81    2.50
   5  -4   3  336.83    3.05
   5  -4   5    3.60    0.94
   4  -4   6   42.47    1.13
   5  -3   1   11.66    1.02
   6  -3   2  166.27    2.23
   1  -4   3   48.76    1.35
   3  -4   6   -0.11    0.88
   6  -2   1  139.11    1.92
   8  -1   4    1.28    0.70
   4  -4   3    4.40    1.21
   6  -3   6   76.25    1.24
   5  -3   7    6.46    0.59
   4  -3   1  419.65    2.85
   7  -2   6    4.30    0.64
   2  -4   3    2.59    1.02
   1  -4   4  145.28    2.08
   6  -3   3    1.32    1.12
   2  -4   4  290.49    2.79
   3  -4   4   41.12    1.48
   2  -4   5    4.40    1.07
   3  -4   5   22.42    1.15
   5  -3   2   95.70    1.75
   6  -3   5  107.19    1.70
   6  -3   4  122.70    1.98
   7  -2   5   45.92    1.23
   6  -2   7   17.44    0.63
   7  -2   4   17.60    1.10
   4  -3   2    9.03    0.93
   5  -3   3   32.76    1.32
   3  -3   7   64.52    1.29
   5  -3   4   45.13    1.45
   3  -3   2    1.25    0.70
   6  -2   3    0.20    1.17
   6  -2   6   79.13    1.42
   7  -1   4  288.05    2.57
   7   1   6    0.54    0.51
   4  -3   3   12.01    1.00
   5  -2   2  473.62    3.10
   5  -2   7   12.37    0.77
   6  -1   7   27.50    0.85
   5  -1   8   54.77    0.83
   7   0   3    1.75    0.91
   7   0   6    4.12    0.63
   6  -2   4    5.19    1.12
   6  -2   5  145.87    2.01
   4  -3   4   28.39    1.32
   3  -3   3  429.46    2.91
   3  -3   6    6.49    0.95
   2  -2   8   27.22    0.91
   7   0   4   20.37    1.09
   1  -3   6    2.86    1.12
   2  -3   3    0.37    0.68
   5  -2   3  534.60    3.40
   5  -2   6   21.38    1.13
   6  -1   3    2.23    1.05
   4  -2   7  113.15    1.59
   6  -1   6  103.01    1.63
   6   0   7   20.78    0.75
   5   0   8   78.56    1.07
   1  -3   4    3.32    0.89
   2  -3   4   67.14    1.39
   1  -3   5   78.28    1.63
   2  -3   5  284.62    2.59
   5  -2   4  486.84    3.52
   5  -2   5    6.64    1.18
   4  -1   8    2.64    0.62
   6  -1   5  155.17    2.08
   5  -1   7    7.57    0.84
   5   1   8   57.60    0.81
   4  -2   3    9.63    0.85
   4  -2   6   74.87    1.63
   6   0   3    0.60    0.90
   6   0   6   84.91    1.45
   4  -2   4   75.88    1.54
   4  -2   5   20.22    1.23
   2  -2   7   26.19    1.10
   1  -2   7   74.80    1.52
   5  -1   6    0.04    0.96
   3  -2   6    0.46    0.98
   4  -1   7  128.81    1.87
   5   0   7   15.67    1.06
   4   0   8    4.92    0.61
   6   1   3    1.85    0.85
   6   1   6   97.25    1.40
   5  -1   4   73.39    1.63
   5  -1   5   30.93    1.29
   2  -1   8   26.23    0.98
   0  -1   8    0.17    0.71
   3  -2   4   64.60    1.34
   3  -2   5   41.80    1.31
   1  -1   8    7.56    0.81
   2  -2   6  114.80    1.79
   5   1   7    8.01    0.78
   4   1   8    3.41    0.59
   0  -2   6 1363.77    5.27
   1  -2   6   21.50    1.12
   4  -1   6  157.19    2.08
   3   0   8  196.36    1.89
   4   2   8    3.80    0.46
   5   0   3  585.42    3.01
   4  -1   5  234.24    2.38
   5   0   5    4.48    1.14
   0  -2   5    0.60    0.76
   1  -2   5  121.63    1.62
   4  -1   4   34.59    1.08
   5   3   6    0.45    0.58
   3  -1   6   10.33    1.05
   2   0   8   32.33    1.02
   3   1   8    0.32    0.66
   3   3   8    0.75    0.43
   1  -1   7  180.94    2.04
   4   1   7  131.27    1.87
   5   2   6   19.52    0.91
   0  -1   7   20.94    1.13
   4   0   6   99.21    1.69
   3   2   8  174.03    1.62
   3  -1   5   89.21    1.51
   3   0   7   27.72    1.18
   5   1   4   71.09    1.39
   5   3   5   16.39    0.99
   4   3   7   93.87    1.20
   3  -1   4    3.12    0.67
   2  -1   6  206.14    2.26
   0   0   8   13.69    0.86
   4   2   7  113.17    1.62
   4   0   5   20.31    1.17
   5   2   5    5.83    0.89
   2   1   8   25.39    0.95
   4   0   4   89.46    1.38
   5   2   4  458.28    2.90
   1  -1   6    7.51    1.06
   2   0   7   31.28    1.20
   4   1   6  154.76    1.99
   2  -1   5  433.83    2.75
   3   0   6   -0.02    0.89
   3   1   7   96.00    1.63
   2   3   8   18.21    0.63
   1   1   8    6.86    0.78
  -1  -1   6    7.50    0.95
   0  -1   6    0.16    0.85
   4   3   6   95.95    1.41
   1  -1   5  119.05    1.53
   4   1   5  230.70    2.22
  -1   1   8    7.17    0.75
   3   2   7   24.84    1.11
   3   3   7   66.24    1.25
   3   0   5   60.80    1.32
   2   0   6  115.62    1.78
  -2   0   7   30.54    1.12
   0   0   7    0.21    0.91
   1   2   8   73.99    1.22
   1   3   8    4.08    0.66
  -1   0   7   85.04    1.51
   3   1   6    9.07    1.15
   2   1   7  121.39    1.78
   0  -1   5   58.64    1.06
   4   2   5   20.68    0.99
  -2   2   8   28.28    0.84
   0   2   8   10.82    0.74
   2   4   7   14.58    0.72
   0   3   8   -0.14    0.59
   3   4   6    0.44    0.66
   4   2   4   72.51    1.29
   2   2   7   25.74    1.13
   2   0   5    1.08    0.74
   1   0   6   26.60    1.05
   1   1   7  175.65    2.03
   3   2   6    0.17    0.84
   2   3   7   88.76    1.55
  -1   3   8    4.23    0.55
   3   1   5   89.77    1.50
   4   3   4   28.72    1.04
   0   5   7    9.27    0.46
   2   1   6  201.49    2.14
   0   0   6 1713.21    5.46
   3   1   4    2.67    0.62
   1   2   7   72.34    1.46
   1   4   7   45.75    0.98
   1   0   5  140.58    1.57
  -2   0   6  113.92    1.64
  -1   0   6   26.14    1.08
  -2   1   7  124.44    1.70
  -1   1   7  175.13    2.01
   3   2   5   41.55    1.27
   3   4   5   20.58    1.02
   1   3   7  138.19    1.75
   2   2   6  114.68    1.77
   3   3   5   55.75    1.34
   2   1   5  440.71    2.81
   1   1   6    7.02    0.91
   0   2   7   -0.20    1.00
   0   4   7    0.74    0.62
   2   5   5  135.16    1.62
   3   2   4   63.98    1.21
  -4   3   7   93.39    1.13
   0   0   5    0.94    0.59
  -3   2   7   24.21    0.96
   0   3   7   19.67    1.02
   3   4   4   38.30    1.17
  -2   2   7   26.32    1.10
  -1   4   7   45.74    1.04
   0   1   6    0.14    0.86
   3   3   4    1.43    0.75
   1   2   6   22.09    1.07
  -3   3   7   66.56    1.14
  -1   3   7  133.42    1.68
  -2   4   7   15.90    0.67
   2   2   5    2.86    0.85
   1   4   6   13.99    0.95
   0   6   5    0.09    0.45
   1   1   5  118.48    1.49
   1   3   6    2.83    0.94
   2   4   5    3.70    0.78
   2   3   5  280.26    2.45
   4  -3  -2   10.36    0.91
   7  -3  -2  314.47    2.53
   8  -3  -1   33.49    1.03
   8  -3   1   30.76    0.91
   8  -2  -3    1.47    0.74
   9  -2  -2    0.58    0.66
   9  -2   2    0.04    0.44
   5  -3  -2   94.11    1.57
   6  -3  -2  172.88    2.02
   7  -1  -4  292.63    2.26
   4  -1  -4   33.05    0.94
   7  -3  -1   63.78    1.38
   7  -2  -3    1.87    0.85
   4  -3  -1  436.30    2.69
   4  -2  -3   10.05    0.76
   9  -2  -1    3.29    0.79
   5  -1  -4   73.88    1.27
   6  -1  -4  168.47    1.73
  10  -1  -1   26.88    0.72
   5  -3  -1   11.08    1.05
   6  -3  -1  117.51    1.70
   6  -2  -3    0.60    0.94
  10   0  -2    0.18    0.41
   4  -3   0  377.89    2.49
   5  -2  -3  537.36    3.00
   8  -2  -2   22.54    1.01
   9  -2   1    3.99    0.65
   9   0  -3  206.98    1.62
   5  -3   1   10.72    0.92
   9  -2   0   -0.02    0.65
   8  -1  -3   -0.20    0.85
   7   0  -4   20.10    0.84
   5  -3   0   -0.59    0.80
   9   1  -3   31.90    0.79
   9  -1  -2  136.28    1.50
   7  -2  -2   71.15    1.53
   6   0  -4    7.30    0.75
   8  -2  -1  300.65    2.37
  10   0  -1  152.51    1.33
   6  -2  -2   33.58    1.13
   5  -2  -2  480.12    2.70
   8  -2   0   45.13    1.12
  10   0   2    0.08    0.33
   9  -1  -1    1.69    0.74
   7  -2  -1  155.46    1.85
   9   0  -2    0.14    0.61
   9  -1   2  133.38    1.30
  10   1  -1   27.60    0.68
   9  -1   0    0.30    0.73
  10   0   1  151.06    1.19
   6  -2  -1  143.11    1.67
   8   1  -3   -0.23    0.56
   8   2  -3    0.22    0.58
   5  -2  -1   18.42    0.83
   7  -2   1  149.53    1.71
   7   0  -3    1.56    0.69
   7  -1  -2  425.99    2.78
   8  -1   3    0.22    0.58
   6  -2   0  206.85    1.97
   8  -1  -1   41.99    1.19
   9   2  -2    0.21    0.59
   9   0  -1    3.92    0.75
   9   0   3  193.20    1.42
   6  -2   1  138.40    1.57
   6  -1  -2  263.00    2.17
   6   0  -3    0.21    0.67
   8   0  -2   27.60    0.96
  10   1   1   26.67    0.63
  10   2   0   38.60    0.75
   7   1  -3    1.29    0.70
   5  -2   1   17.12    0.81
   5  -1  -2  159.34    1.52
   8  -1   0  198.65    1.98
   5   0  -3  596.90    2.64
   7  -1  -1   90.08    1.55
   8  -1   2    2.76    0.69
   9   0   0    0.58    0.73
   7   2  -3    1.83    0.62
   9   0   1    4.73    0.82
   9   1  -1    2.17    0.71
   7  -1   3    0.82    0.65
   7   0  -2   87.78    1.42
   9   3  -1    1.90    0.60
   8   0  -1  366.83    2.59
   6   1  -3    2.57    0.63
   8   3  -2    2.71    0.71
   6  -1  -1  216.05    1.86
   7  -1   0   -0.10    0.80
   9   1   3   32.80    0.74
   8   2  -2   22.40    0.85
   7  -1   2  422.04    2.54
   5   1  -3   42.57    0.86
   6   2  -3    0.10    0.66
   8   0   3   -0.08    0.66
   9   1   1    1.79    0.78
   9   1   2  139.87    1.51
   6  -1   0  127.29    1.46
   6  -1   3    1.94    0.65
   9   2   0    0.11    0.81
   9   3   0   -0.02    0.68
   8   4  -1  170.81    1.70
   8   1  -1   42.20    1.15
   8   1   4    1.40    0.57
   9   3   3   24.24    0.55
   6  -1   2  263.17    1.96
   9   2   1    3.90    0.76
   7   2  -2   71.35    1.32
   9   2   2   -0.02    0.57
   9   3   1    2.53    0.60
   6   0  -1  180.47    1.69
   7   0   0    0.27    0.77
   6   1  -2  258.77    1.93
   7   0   3    2.23    0.61
   7   1  -1   88.63    1.50
   8   1   3    0.56    0.62
   8   2   4   40.15    0.80
   6   0   4    7.81    0.73
   8   1   2    3.14    0.71
   8   3   4    1.16    0.37
   6   0   0  216.02    1.81
   6   2  -2   33.47    0.90
   7   1   4  289.60    2.06
   7   4  -1  100.67    1.59
   7   1   0    0.89    0.88
   8   2   1  301.46    2.49
   6   3  -2  168.32    1.70
   7   5   0    0.28    0.64
   6   1  -1  205.56    1.83
   6   0   1  177.55    1.67
   6   0   3   -0.44    0.69
   8   2   2   21.18    0.97
   8   3   3    0.23    0.63
   6   0   2   52.73    1.07
   7   1   1   90.84    1.45
   7   1   3    0.40    0.79
   8   3   2    2.03    0.76
   7   1   2  429.04    2.88
   7   2   0    0.48    0.80
   7   2   4   17.87    0.88
   6   1   0  119.80    1.44
   7   5   3    0.28    0.50
   7   3   0    0.26    0.86
   7   4   4   11.17    0.63
   7   5   2  165.79    1.84
   5   0   3  577.31    2.62
   7   2   1  152.90    1.83
   6   4  -1   88.01    1.58
   7   2   3    1.82    0.77
   6   3  -1  116.48    1.58
   5   6   0    0.13    0.70
   7   2   2   69.02    1.39
   6   1   1  209.06    1.85
   7   3   1   65.66    1.49
   5   5  -1    1.36    0.82
   6   1   3    2.59    0.75
   7   4   3    1.43    0.73
   6   4   5   82.56    0.99
   6   1   2  261.81    2.08
   7   3   2  310.45    2.60
   6   3   5  100.76    1.24
   5   2  -1   17.57    0.69
   6   5   4   64.43    0.98
   6   2   4    5.26    0.81
   6   3   0  107.20    1.76
   5   3  -1   10.03    0.82
   5   4  -1    9.98    0.89
   6   5   2   83.28    1.89
   6   5   3    0.90    0.78
   6   2   2   32.26    1.08
   5   2   5    5.09    0.72
   6   4   4    2.41    0.67
   6   3   1  117.56    1.84
   5   1   3   42.41    0.96
   5   2   0    0.60    0.62
   5   5   0    0.72    1.09
   6   3   2  166.14    2.13
   6   3   3    2.11    0.88
   6   4   3    0.04    0.92
   5   3   5   16.89    0.85
   4   4   6   37.60    0.78
   5   4   0    0.39    1.06
   5   2   4  456.55    2.78
   4   4  -1   96.45    1.55
   4   6   4   28.84    0.89
   3   5   6    2.59    0.40
   5   5   2   59.62    1.86
   4   2   5   18.14    0.86
   5   3   1   10.67    1.02
   5   4   1   11.87    1.41
   5   4   4  259.79    2.35
   3   6   0    0.01    0.92
   5   3   2   92.48    1.61
   5   3   3   31.53    1.13
   3   3   6    5.94    0.67
   3   4   6    0.26    0.59
   4   2   4   72.66    1.33
   4   5   2    9.82    1.50
   3   5   5   23.95    0.96
   2   6   5    1.82    0.47
   4   4   4   53.71    1.36
   4   3   1  428.95    2.88
   3   5   0   -0.42    1.25
   1   7   2    3.01    0.73
   4   3   3   10.77    1.06
   4   4   3    5.14    1.12
   4   3   2    9.81    0.86
   2   4   6   75.23    1.25
   3   3   5   55.70    1.22
   3   5   4    2.27    1.21
   3   4   0   -0.03    1.03
   1   5   6    0.82    0.59
   3   2   4   63.38    1.12
   2   5   5  143.18    1.81
   3   5   2    0.70    1.38
   1   6   0    1.14    1.21
   2   6   3    0.40    1.21
   0   7   2   -0.07    0.68
   3   4   4   41.69    1.31
   2   2   5    1.93    0.74
   1   4   6   13.06    0.88
   0   5   6    0.52    0.63
   0   6   5    0.06    0.55
   3   3   3  421.93    2.90
   1   3   6    2.38    0.79
  -1   7   2    3.15    0.69
   2   3   5  278.06    2.40
   2   4   0  154.37    2.07
   2   5   3    0.84    1.37
  -1   6   5   25.37    0.78
  -1   5   6    0.99    0.55
   2   4   5    3.06    0.91
  -1   3   5   78.57    1.46
   1   3   5   76.69    1.44
   0   3   5   70.63    1.39
   2   7   3    0.54    0.40
   1   4   5   65.09    1.36
   3   3   4    1.21    0.83
   0   4   5   -0.09    0.78
  -3   5   4    1.39    0.62
   3   5   4    1.99    0.76
   2   6   4  118.71    1.37
   3   7   2    0.21    0.39
   4   3   3   11.43    0.72
  -3   4   4   41.90    1.08
   3   4   4   40.56    1.19
   4   5   3    3.71    0.74
   4   6   2   17.14    0.69
   4   4   3    5.14    0.80
   2   3   4   65.01    1.21
   0   7   3    1.82    0.41
  -2   3   4   65.05    1.24
   2   4   4  277.21    2.30
   3   7   1   23.57    0.64
   1   3   4    2.05    0.63
  -2   4   4  275.60    2.17
   1   5   4    3.51    0.82
   0   3   4    0.65    0.56
   0   5   4   -0.29    0.73
   2   6   3    0.67    0.69
   4   3   2    8.79    0.63
   1   4   4  140.86    1.64
   4   6   1   44.28    0.96
  -2   7   2    9.04    0.48
   0   4   4   24.89    0.94
  -2   6   3    0.47    0.63
   4   4   2   28.30    0.93
   3   7   0   -0.04    0.48
   1   7   2    3.77    0.49
  -3   5   3  227.75    1.87
   1   6   3   20.81    0.88
  -1   7   2    3.86    0.51
   0   7   2    0.18    0.47
   2   5   3   -0.10    0.80
   0   6   3    0.02    0.70
   2   3   3    0.22    0.52
  -3   4   3  347.69    2.33
   4   6   0   41.02    0.99
   2   7   1   80.19    1.03
   2   4   3    2.42    0.86
  -2   5   3    0.33    0.71
  -3   6   2   99.14    1.27
   1   5   3  348.71    2.60
   2   6   2   96.01    1.38
  -2   4   3    2.15    0.79
   1   4   3   46.36    1.11
   0   5   3    5.71    0.85
   1   7   1   54.78    0.98
   3   4   2  218.81    1.90
   0   4   3    0.45    0.77
   1   6   2   88.50    1.45
  -3   7   0   -0.16    0.39
   2   5   2   38.21    1.22
   0   6   2    4.74    0.86
   4   5   0  130.26    1.61
  -3   5   2    0.14    0.78
   2   6   1    2.72    0.82
   3   5   1   80.29    1.41
   3   6   0   -0.35    0.71
   1   7   0    0.04    0.62
   2   4   2  300.48    2.26
  -3   6   1   15.55    0.87
   2   7  -2    8.50    0.74
  -3   7  -1   24.68    0.62
   1   5   2    7.11    0.90
   0   7   0    0.19    0.71
  -4   5   1  168.20    1.78
  -2   5   2   37.39    1.12
  -4   6   0   40.17    0.95
  -1   7   0   -0.11    0.64
   4   5  -1  182.31    2.02
  -1   5   2    6.90    1.07
   0   5   2    0.37    0.85
   1   6   1   67.78    1.43
   1   4   2  185.00    1.91
   3   6  -1   15.42    1.07
   1   7  -1   53.86    1.08
   0   6   1   -0.28    0.87
  -3   7  -2    0.61    0.38
  -2   4   2  282.71    2.28
   2   5   1  177.29    2.06
  -1   6   1   72.98    1.53
   3   5   0    0.15    0.90
   1   7  -2    3.34    0.79
   0   7  -1   24.05    0.89
  -1   4   2  180.35    1.84
   3   6  -2   99.67    1.82
  -3   5   1   81.15    1.53
  -3   6   0    0.07    0.87
  -4   6  -1   47.09    1.12
  -2   7  -2    9.34    0.72
   1   5   1  123.00    1.88
   1   6   0    0.18    0.94
   0   7  -2    0.71    0.63
  -2   7  -3    0.25    0.54
  -1   7  -2    3.31    0.64
   3   4   0    0.08    0.77
  -2   6   0   65.28    1.66
   0   7  -3    2.04    0.57
  -4   5   0  133.78    1.81
  -1   5   1  131.84    2.09
   0   5   1   47.61    1.42
  -1   6   0   -0.35    1.13
   3   5  -1   81.35    1.74
   1   4   1  261.68    2.30
  -4   6  -2   17.75    0.90
  -3   6  -1   15.41    1.10
   1   6  -1   66.93    1.79
  -2   4   1   22.26    1.00
   0   4   1    0.40    0.76
   1   5   0    1.17    1.00
  -4   6  -3    1.85    0.66
   2   6  -3    0.29    1.15
  -1   4   1  255.25    2.29
   3   5  -2    0.85    1.11
  -3   5   0    0.19    0.93
  -2   6  -1    3.18    0.99
   0   6  -1    0.58    1.12
  -1   6  -1   69.87    1.76
   0   5   0    0.37    1.23
   1   6  -2   82.22    1.90
  -4   5  -1  173.07    2.24
   1   6  -5   25.28    1.12
   3   5  -4    2.10    1.29
  -1   5   0    0.95    1.07
   1   6  -3   18.82    1.40
  -2   6  -2   98.74    2.06
   0   6  -2    6.37    1.23
  -1   6  -2   86.78    1.98
   1   4   0    0.48    0.83
  -3   6  -4   20.39    1.07
   2   5  -2   37.77    1.81
   0   6  -5   -0.11    0.88
   0   6  -3    0.69    1.35
  -3   4   0    0.44    0.85
  -3   5  -1   81.06    1.87
  -2   6  -5    2.43    0.74
  -2   6  -3    0.28    1.13
   3   4  -2  215.44    2.65
  -1   6  -5   24.84    1.09
   0   6  -4   12.73    1.29
  -1   6  -3   19.90    1.38
   2   4  -1   21.49    1.23
  -4   5  -2    9.23    1.30
   0   5  -1   45.72    1.64
  -2   6  -4  116.51    1.90
  -1   6  -4   72.25    1.93
  -2   5  -1  183.70    2.68
  -1   5  -1  127.29    2.46
  -1   4   0    0.00    0.89
   2   5  -3    0.71    1.36
   2   5  -4   21.87    1.97
   1   5  -2    7.40    1.41
   1   5  -6    1.46    1.23
  -4   5  -3    4.47    1.29
   1   4  -1  251.12    2.62
  -4   5  -4   20.55    1.33
   0   5  -2    1.03    1.36
   2   4  -2  294.22    3.20
   1   5  -3  341.88    4.12
  -2   5  -2   35.80    1.71
  -1   5  -2    7.57    1.40
  -3   4  -1   27.07    1.56
  -3   5  -6    3.47    0.76
   0   5  -6    0.18    1.39
   0   5  -3    4.13    1.86
  -2   5  -6   80.99    1.70
  -3   5  -5   24.40    1.47
  -4   4  -2   29.37    1.62
  -1   4  -1  258.96    2.83
  -1   5  -6    1.56    1.18
  -3   5  -4    2.71    1.23
  -2   5  -3    0.76    1.49
  -1   5  -3  339.61    4.02
  -5   4  -5    3.52    1.09
  -5   4  -4  252.01    3.00
   2   4  -3    2.07    1.69
   0   5  -4    1.41    1.65
   1   4  -7   44.68    1.81
   1   4  -2  184.75    2.65
  -2   5  -5  144.37    2.62
  -1   5  -5   40.49    2.20
  -2   5  -4   20.87    1.75
  -1   5  -4    4.78    1.83
   2   4  -5    2.36    2.21
   1   3  -8    3.37    0.97
  -3   4  -2  215.81    2.91
  -3   4  -7   15.45    1.08
  -4   4  -3    4.64    1.61
   0   4  -2    3.99    1.28
  -2   4  -2  290.77    3.30
  -1   4  -2  176.74    2.63
  -2   4  -7   15.49    1.38
  -4   4  -4   52.25    2.05
  -3   3  -8    0.47    0.74
  -3   4  -6    0.04    1.34
   0   4  -3   -0.74    1.47
  -4   3  -2    9.43    1.35
   0   4  -6  773.50    6.39
  -2   4  -3    2.75    1.75
  -5   3  -6    0.39    1.19
  -3   4  -5   21.59    1.96
  -3   4  -4   41.55    2.06
  -2   3  -8   17.88    1.13
  -2   4  -6   78.44    2.36
  -1   4  -6   13.22    1.92
   0   4  -5   -0.02    1.83
   0   4  -4   25.52    2.04
  -5   3  -4   42.64    1.97
  -2   4  -4  279.31    3.89
   1   3  -7  133.36    3.24
  -5   3  -5   17.39    1.43
  -2   4  -5    4.13    1.76
  -1   4  -5   61.66    2.50
  -1   4  -4  139.70    2.97
   2   3  -5  270.62    4.63
  -4   3  -3   11.94    1.63
  -5   2  -7   12.23    1.13
  -3   3  -7   65.86    2.22
   1   3  -6    1.08    2.45
  -2   3  -7   89.76    2.44
  -4   3  -4   29.64    1.85
  -2   1  -9    1.81    0.77
  -3   2  -8  174.18    2.45
  -3   3  -6    5.31    2.04
   1   3  -5   74.57    2.85
  -5   2  -6   20.88    1.69
   0   3  -6    0.12    2.17
  -2   2  -8   29.90    1.72
  -3   3  -4    1.74    1.87
  -2   3  -3    0.83    1.30
  -4   2  -7  112.98    2.54
  -2   3  -6  145.85    3.27
  -1   3  -6    3.94    2.14
  -5   2  -5    5.34    1.71
  -5   2  -4  462.64    4.35
   0   3  -5   65.74    2.78
  -2   3  -5  277.49    4.07
  -1   3  -5   75.44    2.71
  -2   3  -4   67.68    2.24
  -1   3  -4    2.65    1.56
   0   0  -9   -0.07    0.76
   1   1  -8    7.87    1.82
  -5   1  -7    7.71    1.20
  -3   2  -7   24.37    1.90
   2   2  -5    3.23    2.03
  -2   0  -9    1.53    0.79
  -1   0  -9    5.72    1.03
  -4   2  -3    9.21    1.50
   8   0   1  365.42    2.84
   6   0   4    8.43    1.35
   7   0   3    2.52    1.09
   8   2   4   41.31    1.15
   5  -1   2  167.57    1.83
   8   1   3    0.86    1.01
   9   2   1    3.06    0.68
   8   3   4    1.14    0.62
   7   1   4  295.57    2.77
   5   0   4  601.98    3.64
   9   3   1    2.00    0.56
   6   4   5   83.69    1.11
   4   1   5  224.06    2.25
   7   0   1  186.44    1.91
   6   0   3   -0.16    1.03
   8   2   3    0.88    0.90
   6   1   4  162.84    2.05
   7   2   4   18.17    1.12
   8   4   3    0.05    0.49
   7   1   3    0.11    1.02
   8   3   3   -0.80    0.76
   7   4   4   10.52    0.71
   5   0   3  594.55    3.16
   5   4   5    3.61    0.62
   6   0   2   50.14    1.22
   7   3   4  218.41    2.01
   8   2   2   20.89    1.00
   7   1   2  416.83    2.83
   7   5   3    0.25    0.42
   8   2   1  285.48    2.24
   6   2   4    5.40    1.00
   8   3   2    2.04    0.79
   8   4   2   12.68    0.63
   5   0   2  610.68    2.80
   6   1   3    1.70    0.89
   7   2   3    0.93    0.93
   7   1   1   86.06    1.45
   7   1   0    0.81    0.71
   8   3  -1   30.10    0.77
   6   3   4  119.64    1.60
   6   4   4    2.53    0.71
   7   3   3    0.31    0.83
   7   4   3    1.80    0.65
   5   2   4  463.63    2.84
   8   3   0  147.23    1.52
   5   5   4   24.35    0.74
   5   1   3   43.64    1.09
   7   2   2   71.09    1.43
   6   1   2  262.20    2.08
   7   5   2  160.27    1.42
   6   2   3    0.57    0.82
   6   5   3    0.38    0.60
   6   6   2    8.03    0.50
   7   4   2   40.17    1.01
   4   5   4   19.88    0.75
   7   2  -1  153.06    1.48
   3   2   4   62.51    1.03
   6   3   3    1.73    0.82
   7   2   0   -0.02    0.68
   6   4   3   -0.22    0.79
   6   1   0  130.50    1.31
   5   1   2  164.73    1.50
   5   2   3  536.06    2.94
   4   3   4   29.06    0.94
   3   5   4    2.27    0.57
   7   4  -2   42.76    0.95
   7   4   1  100.25    1.49
   6   6   1   39.34    1.06
   4   6   3    2.07    0.48
   3   3   4    1.45    0.69
   5   5   3   19.19    0.92
   7   3  -1   65.27    1.16
   7   3   0    0.09    0.74
   6   5   2   82.48    1.21
   3   4   4   39.80    0.93
   5   6   2  111.70    1.22
   4   2   3   10.20    0.66
   6   4   2   16.15    0.94
   3   6   3  140.45    1.26
   6   5   1   62.60    1.23
   6   2  -1  144.10    1.45
   2   6   3    0.71    0.45
   5   5   2   58.82    1.27
   6   4   1   88.98    1.47
   5   6   1    3.41    0.63
   3   5   3  228.01    2.00
   6   3  -2  164.79    1.62
   6   3  -1  116.27    1.52
   3   3   3  407.64    2.33
   6   4   0  148.65    1.78
   3   4   3  366.75    2.50
   5   6   0    0.51    0.75
   4   7  -1   63.78    1.07
   5   5   1    0.95    0.88
   4   5   2    9.16    0.80
   2   5   3    0.24    0.67
   5   6  -1    3.48    0.94
   5   3   1   11.56    0.78
   4   3   2    9.98    0.86
   4   6   1   43.78    1.23
   5   4   1   11.06    0.90
   4   4   2   29.88    1.07
   2   4   3    2.91    0.70
   3   7   0    0.15    0.57
   5   5   0    0.47    1.02
   5   5  -3   17.15    1.11
   2   6   2   92.07    1.34
   5   3   0   -0.25    0.72
   5   4   0   -0.21    0.81
   5   5  -1    0.95    1.11
   4   6   0   43.28    1.30
   3   7  -1   25.04    0.98
   4   5   1  167.56    1.99
   3   3   2    0.69    0.55
   5   4  -3  323.95    2.80
   1   6   2   80.03    1.28
   5   3  -1   10.52    0.79
   4   3   1  413.92    2.58
   2   7   0   70.07    1.16
   4   4   1   96.09    1.57
   4   6  -1   49.56    1.52
   0   6   2    4.72    0.69
   2   5   2   35.31    1.06
   4   5   0  131.59    2.01
   3   6   0    0.20    0.94
   2   7  -3   -0.12    0.64
   2   7  -1   81.02    1.41
   3   5   1   77.76    1.50
   2   7  -2    8.50    0.86
   4   5  -3    5.37    1.44
   0   7   0    0.35    0.61
   1   6   1   65.84    1.45
  -1   7   0    0.28    0.59
   4   4  -1   97.44    1.83
   1   7  -1   52.44    1.19
   3   5   0    0.74    1.11
   0   5   2    1.14    0.74
   2   6   0   60.20    1.52
   1   7  -3  119.50    1.78
   4   3  -3   10.83    0.91
   4   4  -3    4.33    1.22
   2   5   1  173.99    2.08
   1   7  -2    3.03    0.76
   4   3  -2    8.75    0.89
   0   6   1   -0.06    0.88
   3   5  -4    2.15    1.29
   3   4   0   -0.42    0.80
   2   4   1   22.01    1.01
   1   6  -5   24.81    1.14
   2   6  -1    3.13    1.22
   1   6   0   -0.59    1.11
   0   7  -3    1.96    0.73
   0   7  -2   -0.20    0.74
   3   5  -2    0.12    1.60
   2   6  -3    0.70    1.46
   2   6  -2   99.27    2.56
   2   5   0  198.11    2.41
  -3   7  -2    0.59    0.39
  -1   7  -2    4.02    0.81
   3   4  -4   39.60    1.74
   3   4  -1   29.71    1.24
  -1   7  -3  125.62    1.59
  -2   7  -3    0.05    0.57
   1   6  -1   71.82    1.94
   0   5   1   45.81    1.22
   2   4   0  139.24    1.82
   1   6  -2   89.32    2.29
  -1   6   0    0.06    1.01
   3   3  -3  433.24    3.23
   1   5   0   -0.35    1.00
   2   4  -5    2.21    1.36
   2   5  -3    0.81    1.99
   0   6  -1    0.36    1.12
  -3   6   0    0.47    0.70
   0   5  -6    0.08    0.90
   0   6  -4   13.70    1.61
   2   4  -1   23.08    1.20
   0   6  -2    5.90    1.59
   0   6  -3   -0.65    1.59
   1   4   0    1.01    0.74
  -3   6  -5    9.92    0.73
  -1   5  -6    0.57    1.01
  -3   6  -1   14.22    1.09
  -1   5   0    0.11    1.06
   2   3  -4   70.33    1.93
  -4   6  -4   27.86    0.93
  -4   6  -2   18.31    1.05
   1   4  -1  269.68    2.73
  -2   6  -3    1.54    1.16
  -2   5   0  198.06    2.35
   0   5  -4   -0.31    1.61
   0   5  -2   -0.23    1.41
  -3   5  -6    2.89    0.76
   0   5  -3    4.89    1.82
  -3   5   0    0.43    0.97
  -1   5  -1  131.95    2.23
   1   4  -3   50.64    2.23
   0   4  -5    1.29    1.89
  -1   5  -4    3.04    1.77
  -1   5  -2    7.15    1.53
   0   3  -6    0.35    1.35
   0   4  -1    0.58    0.91
  -1   5  -3  330.30    4.18
  -4   2  -6   69.64    1.46
  -3   3  -7   64.98    1.16
  -3   4  -5   22.22    1.25
  -4   2  -3    9.10    0.86
  -3   4  -4   41.43    1.36
   0   5  -6    0.58    0.72
  -1   5  -5   41.74    1.17
  -1   5  -4    3.64    0.93
  -4   2  -5   18.75    1.25
   0   5  -3    4.69    0.86
  -4   1  -5  224.57    2.58
  -4   2  -4   78.18    1.58
   2   5  -6   79.99    1.19
  -4   1  -4   33.49    1.25
  -3   2  -7   23.52    1.12
  -1   4  -7   44.24    1.06
  -2   4  -3    2.81    0.94
  -1   3  -8    4.82    0.65
  -3   3  -3  420.82    3.13
  -2   4  -5    4.14    1.09
  -2   4  -4  288.17    2.94
   1   5  -5   39.53    1.32
   2   5  -5  142.32    1.84
   1   5  -4    2.78    1.06
   2   5  -4   20.38    1.14
  -3   3  -4    1.37    1.14
   0   4  -7    0.02    0.78
  -3   2  -6   -0.30    1.16
  -1   4  -6   13.29    1.22
  -1   4  -3   47.32    1.60
   0   4  -2    3.74    0.94
   0   3  -8    0.54    0.77
   1   4  -7   45.75    1.34
  -3   1  -6    9.55    1.23
  -1   4  -5   65.52    1.79
  -1   4  -4  147.12    2.30
  -2   3  -3   -0.39    0.90
   2   4  -7   15.58    0.94
  -1   3  -7  135.51    2.16
   0   4  -6  770.20    4.65
   1   3  -8    4.32    0.77
  -2   3  -5  285.93    3.24
  -2   3  -4   68.92    1.75
  -3   1  -5   87.41    1.91
   3   3  -8    0.41    0.67
   4   4  -6   40.89    1.38
  -1   1  -8    6.61    1.01
  -2   1  -7  117.42    2.20
   2   3  -8   17.94    0.87
   0   4  -5   -0.15    1.24
   0   4  -4   25.45    1.57
   1   4  -6   12.30    1.29
  -1   3  -6    2.50    1.56
   1   4  -3   46.80    1.51
   0   3  -7   19.73    1.40
   3   4  -6   -0.48    1.02
   1   4  -5   62.05    1.90
   4   4  -5   14.91    1.33
   2   4  -3    2.25    1.17
  -1   3  -5   80.12    2.06
  -1   3  -4    1.85    1.34
  -2   2  -4  569.64    3.86
   1   3  -7  126.42    2.26
   3   4  -5   19.96    1.55
   2   4  -4  269.52    3.12
   0   1  -8   -0.09    1.09
  -2   1  -6  204.90    2.75
   1   2  -8   71.52    1.59
   3   4  -4   39.86    1.62
   0   3  -6    0.18    1.47
   2   3  -7   86.17    1.97
   0   0  -8   12.61    1.30
  -1   1  -7  182.66    2.72
   2   2  -8   28.18    1.22
   4   2  -8    3.27    0.80
  -1   2  -6   22.45    1.96
   3   3  -7   66.58    1.76
  -2   1  -5  439.58    3.76
   3   2  -8  165.00    2.17
   0   2  -7   -0.14    1.37
   0   3  -5   68.57    2.07
   1   3  -6    2.01    1.66
  -1   0  -7   83.06    2.15
   5   3  -6    0.15    1.29
  -1   2  -5  125.01    2.48
   1   2  -7   69.12    2.31
   2   3  -6  144.75    2.77
  -1   1  -6    6.20    1.80
   3   3  -6    6.15    1.82
   1   3  -5   75.37    2.14
   1   0  -8   82.14    1.92
   2   1  -8   25.85    1.32
   0   2  -6 1379.53    7.26
   1   3  -4    3.10    1.49
   3   1  -8    0.20    1.06
   4   1  -8    2.88    0.99
   2   3  -5  278.93    3.62
   5   3  -5   18.17    1.79
  -1   0  -6   26.26    1.75
   3   2  -7   22.49    1.75
   4   2  -7  114.94    2.40
   0   2  -5    0.34    1.48
   0   0  -7    0.18    1.60
   1   2  -6   22.11    1.98
   5   3  -4   45.30    1.97
   5   0  -8   84.32    1.46
   1   1  -7  171.92    2.95
   6   2  -6   76.39    2.25
   3   3  -4    0.68    1.53
   4   3  -4   30.58    1.87
   3   3  -3  411.72    3.49
   3   0  -8  186.77    2.40
   4   0  -8    4.66    1.08
   6   1  -7   27.09    1.44
   4   3  -3   10.14    1.40
   5  -1  -8   53.10    1.10
   3  -1  -8    0.70    1.02
   2   2  -6  109.64    2.62
   1   2  -5  120.15    2.46
   7   1  -6    0.52    1.35
   3   2  -6    1.23    1.70
   3   1  -7   90.01    2.56
   4   1  -7  126.73    2.65
   6   2  -5  142.92    3.16
   0   0  -6 1696.45    7.76
   1   1  -6    6.66    1.68
   1  -1  -7  171.09    2.75
   2   2  -5    2.23    1.43
   5   2  -5    5.81    2.04
   0  -1  -6    0.13    1.49
   3   0  -7   27.37    2.01
   5   0  -7   14.71    1.73
   2   2  -4  573.70    4.16
   6   2  -4    6.02    2.00
   4   0  -7  124.58    2.76
   6  -1  -7   28.52    1.35
   1   1  -5  117.33    2.31
   6  -2  -7   18.12    0.97
   7   0  -6    4.12    1.57
   3   1  -6    9.95    1.69
   4   1  -6  151.51    3.20
   5  -1  -7    8.41    1.55
   4   2  -4   77.39    2.21
   3  -2  -7   21.96    1.61
   4  -1  -7  121.95    2.56
   5  -2  -7   12.90    1.13
   5   2  -3  545.71    4.63
   1  -1  -6    7.51    1.43
   7  -1  -6    1.36    1.35
   6   0  -6   86.54    2.63
   4   2  -3   10.39    1.26
   1  -2  -6   20.69    1.69
   3   0  -6    0.28    1.66
   3   1  -5   89.02    2.30
   5   1  -5   31.35    2.54
   7  -2  -6    4.42    1.17
   4   0  -6   95.24    2.65
   5   0  -6   25.50    2.13
   4   1  -5  237.17    3.60
   6  -1  -6  107.01    2.56
   2  -2  -6  105.47    2.44
   8  -2  -5  199.31    2.71
   6   1  -4  172.43    3.51
   6  -3  -6   75.73    1.65
   3  -1  -6    8.97    1.68
   2   0  -5    1.27    1.39
   6  -2  -6   80.07    2.06
   4  -1  -6  144.53    3.06
   5  -1  -6   -0.24    1.62
   3   1  -4    3.07    1.21
   3  -3  -6    5.78    1.44
   6   0  -5  171.83    3.48
   4  -3  -6  100.36    2.25
   5  -2  -6   19.39    1.76
   7  -1  -5   23.16    1.95
   3   0  -5   61.95    2.04
   5   0  -5    5.56    2.28
   8   0  -3   -0.10    1.95
   4  -2  -6   72.16    2.15
   4   0  -5   20.92    1.83
   7   0  -4   19.54    2.68
   6   1  -3    1.76    1.93
   8  -3  -4    1.75    1.09
   5  -1  -5   28.51    2.10
   5  -4  -5    4.15    1.23
   2  -2  -5    2.54    1.28
   6  -2  -5  148.68    2.96
   4  -1  -5  224.34    3.33
   7   0  -3    0.82    2.35
   6  -3  -5  105.07    2.37
   7  -1  -4  301.32    4.55
   8  -1  -3   -0.11    2.14
   4  -4  -5   15.80    1.34
   4   0  -4   92.42    2.30
   5  -2  -5    5.84    1.61
   3  -3  -5   56.37    2.02
   5  -3  -5   16.56    1.53
   9  -3  -2   93.07    1.86
   4  -2  -5   18.29    1.73
   8  -4  -3    0.25    0.92
   5  -5  -4   24.01    1.27
   6  -1  -4  167.88    3.45
   6   0  -3    0.26    1.96
   3  -5  -4    1.45    1.01
   7  -5  -3    0.62    0.78
   8  -3  -3   -0.56    1.27
   5  -1  -4   72.84    2.43
   8  -1  -2    3.38    2.32
   6  -4  -4    2.43    1.18
   3  -1  -4    4.11    1.10
   6  -2  -4    5.52    1.85
   4  -1  -4   32.76    1.66
   6  -3  -4  120.20    2.79
   5  -2  -4  472.86    4.78
   6   0  -2   52.95    2.47
   8  -5  -1   12.75    0.76
   3  -4  -4   38.84    1.74
   8  -4  -2   13.67    1.27
   9  -3   0    0.37    0.96
   7  -2  -3    2.27    2.10
   4  -4  -4   52.60    1.81
   5  -3  -4   42.78    2.01
   4  -2  -4   72.72    2.08
   6  -1  -3    1.91    1.86
   7  -3  -3    1.01    1.59
   7  -5  -2  165.92    2.11
   3  -3  -4    0.35    1.27
   5  -1  -3   46.27    1.94
   8  -5   0   77.39    1.41
   6  -4  -3    0.50    1.63
   4  -5  -3    3.75    1.35
   6   0  -1  168.84    3.12
   6  -3  -3    2.05    1.57
   7  -4  -2   43.43    1.96
   7  -2  -2   72.88    2.78
   6  -5  -2   86.97    1.91
   5  -4  -3  326.05    3.70
   5  -2  -3  526.42    4.71
  -1   5   2    6.69    0.86
   0   5   2    0.61    0.70
  -2   6   1    3.58    0.80
  -3   7  -2    0.95    0.44
   0   6   1    0.78    0.87
  -1   6   1   72.64    1.37
  -5   4   0   -0.26    0.86
  -4   4   1  100.63    1.50
  -1   4   2  174.46    1.73
   0   4   2    3.72    0.64
  -4   3   1  416.13    2.57
  -3   5   1   85.37    1.49
  -3   6   0    0.44    0.92
  -5   5  -1    0.89    0.74
   1   7  -2    3.38    0.55
  -2   7  -3    0.03    0.46
   1   7  -3  126.19    1.19
  -2   5   1  190.56    2.06
   1   5   1  125.59    1.57
   1   6   0    0.44    0.82
   0   7  -2   -0.24    0.58
  -1   5   1  129.29    1.77
   0   5   1   45.95    1.17
  -1   6   0   -0.07    1.03
   0   6   0  935.70    4.34
   0   7  -3    1.85    0.49
  -5   4  -1   11.41    0.91
  -4   6  -3    2.17    0.55
   2   6  -1    2.43    0.77
  -4   4   0   71.21    1.39
  -3   5   0    0.04    1.01
  -2   4   1   22.72    0.95
  -2   6  -1    3.64    0.93
  -1   4   1  249.78    2.06
  -5   4  -2  260.79    2.41
  -2   5   0  212.54    2.36
   0   6  -1    0.58    0.86
   1   5   0   -0.80    0.97
   2   6  -2   93.71    1.54
  -4   5  -2   10.37    1.13
  -1   5   0    0.44    0.92
  -3   5  -1   85.70    1.76
   0   5   0   -0.32    0.87
  -4   4  -1  101.52    1.76
   2   6  -5    1.54    0.56
   2   6  -3    0.56    0.89
  -4   5  -3    5.40    1.14
  -2   6  -3    1.24    0.90
   0   6  -2    5.92    0.95
  -2   4   0  142.68    1.82
   2   6  -4  115.99    1.68
  -2   5  -1  191.31    2.42
  -3   5  -2    0.85    1.21
   3   5  -2    1.71    0.90
  -1   6  -3   20.41    1.18
   0   6  -3    0.02    0.99
  -1   4   0   -0.10    0.74
  -3   5  -6    2.73    0.58
  -1   5  -1  129.05    2.06
   0   6  -5    0.56    0.66
  -1   6  -4   75.57    1.52
  -4   4  -2   29.41    1.23
   0   6  -4   13.43    1.02
  -2   5  -2   38.22    1.59
  -4   4  -3    3.93    1.08
  -2   4  -1   21.80    1.12
   3   5  -4    2.45    1.33
  -1   5  -2    7.58    1.20
  -4   3  -2   10.43    1.06
  -4   4  -5   15.12    1.13
  -2   5  -6   81.74    1.41
  -2   5  -3   -0.65    1.44
   0   5  -2    0.29    1.12
  -4   4  -4   53.29    1.52
   2   5  -6   82.74    1.67
   2   5  -3    0.66    1.26
  -2   5  -5  148.28    2.25
  -2   5  -4   22.50    1.47
   0   4  -1    0.99    0.84
  -1   5  -6    1.63    0.85
  -1   5  -3  338.74    3.50
   2   5  -4   20.77    1.62
   0   5  -3    4.50    1.49
   0   5  -6    0.39    0.96
   2   5  -5  143.49    2.36
  -1   5  -4    3.76    1.43
  -4   3  -3   10.87    1.25
  -3   4  -6    0.18    1.05
  -2   4  -2  287.59    2.92
  -1   5  -5   40.17    1.60
   0   5  -4    0.90    1.29
   1   5  -4    4.69    1.36
   0   5  -5   48.00    1.73
  -1   4  -2  178.52    2.41
   3   4  -3  350.68    3.51
  -2   4  -3    2.34    1.33
  -3   3  -7   64.05    1.52
  -2   4  -6   76.29    1.97
   3   4  -6    0.43    1.40
   0   4  -7    0.09    1.17
  -2   4  -5    3.40    1.51
  -2   4  -4  280.62    3.37
   1   4  -7   45.80    1.53
   3   4  -5   22.37    1.94
   3   4  -4   40.45    1.87
  -1   4  -3   48.74    1.76
   2   4  -3    2.28    1.45
  -3   3  -3  428.12    3.51
  -1   3  -8    3.93    0.94
  -1   4  -6   13.93    1.50
   0   4  -3    0.36    1.18
  -3   3  -6    5.83    1.46
  -1   4  -4  144.04    2.64
   0   4  -6  763.60    5.42
  -1   4  -5   62.50    2.10
   2   4  -4  278.90    3.62
   0   3  -8   -0.03    1.00
   1   4  -6   13.81    1.71
  -4   2  -5   18.55    1.42
   1   3  -8    4.12    1.00
   0   4  -5   -0.23    1.52
   1   4  -4  140.96    2.72
  -3   1  -8    0.33    0.80
   1   4  -5   60.79    2.17
  -2   2  -8   29.53    1.26
  -3   2  -7   22.98    1.49
   4   3  -5  180.14    3.45
  -1   3  -7  135.01    2.49
  -2   3  -5  285.40    3.69
  -2   3  -4   70.37    2.04
   3   3  -3  433.27    3.75
   0   3  -7   19.47    1.89
   2   3  -7   89.46    2.47
   1   3  -7  136.57    2.90
   3   3  -6    5.95    2.21
   2   1  -9    1.32    0.73
  -1   2  -8   73.65    1.73
  -3   2  -6    0.52    1.28
  -1   3  -6    4.11    1.65
   0   1  -9   24.33    0.98
   3   3  -4    2.44    1.73
   1   1  -9  152.67    2.04
  -3   2  -5   41.65    1.86
  -3   2  -4   66.32    1.77
  -1   3  -5   78.01    2.32
  -1   3  -4    2.74    1.42
  -1   0  -9    5.00    0.76
   4   1  -8    3.31    1.19
   0   2  -8   11.53    1.33
   0   3  -6    0.13    1.77
  -2   1  -8   25.95    1.28
  -3   1  -7   90.91    2.17
   1   3  -6    2.10    1.83
   0   3  -5   69.03    2.28
   0   3  -4    0.52    1.30
   2   3  -4   70.22    2.19
   1   3  -5   74.22    2.45
   1   3  -4    2.70    1.38
  -1   2  -7   70.93    2.23
   0   0  -9    0.16    0.86
   2   0  -9    2.06    0.77
  -1   1  -8    7.67    1.53
  -3   1  -6   10.23    1.46
   0   2  -7    0.74    1.71
   2   2  -7   25.37    2.44
   1   2  -7   73.83    2.64
   4   2  -5   20.54    2.42
  -2   1  -7  118.10    2.75
   5   1  -6    0.75    2.11
  -1   2  -6   21.70    1.89
   4   0  -8    5.54    1.31
   0   1  -8   -0.30    1.52
  -3   1  -5   87.84    2.22
   3   2  -6    0.82    2.30
   1   1  -8    7.18    1.65
   4   1  -7  125.72    3.29
   2  -1  -9    1.79    0.66
   0   2  -6 1319.75    7.85
  -1   2  -5  123.19    2.54
  -2  -1  -8   24.57    1.46
   2   2  -6  108.78    3.11
   1   2  -6   21.53    2.21
   3   2  -5   40.51    2.39
   3   2  -4   67.16    2.44
  -1   1  -7  174.95    3.14
   0   2  -5    1.19    1.42
  -3   0  -6    1.37    1.50
   1   2  -5  118.93    2.75
  -2   0  -7   30.23    2.06
   0   1  -7   19.39    2.26
   0   0  -8   13.56    1.72
   4   1  -6  150.99    3.69
   1   1  -7  182.61    3.56
  -2   1  -5  443.65    4.10
  -1   1  -6    7.40    2.02
   5  -1  -7    7.94    1.60
   4   0  -7  129.62    3.32
  -1  -3  -8    3.48    0.99
  -3  -1  -6    9.36    1.80
   0   1  -6    0.86    1.93
   0  -1  -8    0.28    1.38
  -2  -1  -7  117.61    2.89
   2   1  -6  202.07    4.18
  -1   1  -5  116.87    2.45
   2  -1  -8   25.39    2.04
   1   1  -6    6.05    1.99
   4   1  -4   34.84    2.27
   1  -1  -8    6.42    1.64
   3  -2  -8  168.00    2.64
   5  -2  -7   11.59    1.47
   3   1  -5   90.40    3.18
   3  -3  -8    0.34    0.83
   0   1  -5   58.19    2.04
   4   0  -6   99.47    3.82
   1  -2  -8   72.39    2.31
   2  -2  -8   29.12    1.60
   1   1  -5  116.36    2.73
   2   1  -5  448.20    4.93
  -2   0  -5    1.88    1.31
   1  -3  -8    4.33    1.09
  -2  -1  -6  197.26    3.40
   0  -1  -7   20.48    2.06
   0   0  -6 1676.10    8.86
  -1  -2  -7   72.01    2.37
   1  -1  -7  178.10    3.64
   2  -1  -7  125.28    3.39
   1   0  -6   27.48    2.37
   4   0  -5   20.08    2.60
   0  -1  -7   20.12    1.40
  -3  -4  -5   20.96    1.57
  -1  -2  -7   74.58    1.96
   1  -5  -7   63.31    1.12
   1   0  -6   26.58    1.45
  -1   0  -5  144.58    2.07
  -3  -3  -5   58.59    1.92
  -1  -5  -6    0.58    0.90
  -1  -1  -6    7.40    1.31
  -2  -1  -5  453.88    3.52
  -2  -5  -5  132.23    2.15
   0  -4  -7    0.36    0.92
   4  -3  -7   88.18    1.37
  -3  -2  -4   68.05    1.70
   0  -3  -7   20.77    1.31
   1  -2  -7   70.42    1.73
   3  -2  -7   22.66    1.18
   1  -4  -7   46.36    1.34
  -3  -3  -4    1.87    1.21
   0  -1  -6   -0.02    1.20
   1  -3  -7  131.52    2.04
  -1  -2  -6   21.05    1.48
  -2  -2  -5    3.31    1.32
   0  -6  -5    0.58    0.65
   0  -5  -6    1.06    0.97
  -2  -4  -5    3.48    1.12
  -1  -3  -6    3.43    1.36
  -1  -1  -5  118.85    1.82
  -2  -5  -4   21.59    1.44
  -3  -3  -3  410.63    3.07
   2   0  -5    2.94    0.80
   3  -1  -6    8.77    1.17
   4  -5  -6   44.96    0.89
  -1  -5  -5   42.30    1.49
   0  -2  -6 1320.55    6.02
   1  -5  -6    1.23    0.83
   5  -4  -6   10.38    0.60
   2  -5  -6   83.52    1.45
   0  -3  -6   -0.03    1.21
   5  -3  -6   -0.04    0.70
   0  -1  -5   58.28    1.34
   3  -5  -6    3.16    0.66
   1  -2  -6   21.07    1.28
   4  -2  -6   70.42    1.57
  -2  -4  -4  274.87    2.84
   2  -6  -5    2.38    0.58
   3  -6  -5   10.06    0.65
   1  -4  -6   13.11    1.25
  -2  -3  -4   69.69    1.57
   1  -3  -6    2.61    1.15
   3  -2  -6    0.01    0.91
   2  -4  -6   76.86    1.76
   4  -3  -6   95.07    1.70
  -1  -5  -4    2.91    1.19
   3  -4  -6   -0.49    0.87
   2  -3  -6  141.98    2.21
   0  -2  -5   -0.49    1.02
   5  -5  -5    6.55    0.54
   0  -4  -5    0.47    1.14
  -2  -4  -3    1.47    0.94
   3  -1  -5   88.13    1.51
   0  -3  -5   72.86    1.73
   1  -6  -4   75.65    1.41
  -1  -4  -4  150.71    2.26
   5  -2  -5    4.31    1.02
   0  -6  -3    0.27    0.91
   4  -5  -5   92.07    1.41
   3  -5  -5   25.73    1.10
  -1  -5  -3  347.09    3.09
   1  -3  -5   77.21    1.67
   5  -3  -5   16.41    1.10
   4  -2  -5   18.69    1.06
   2  -4  -5    3.21    1.24
   3  -2  -5   39.43    1.25
   3  -7  -2    0.80    0.45
   4  -4  -5   15.93    0.99
   2  -3  -5  269.70    2.64
   0  -4  -4   27.21    1.36
   1  -6  -3   19.98    1.20
   1  -5  -4    4.26    1.08
  -1  -4  -3   49.27    1.41
   3  -3  -5   54.62    1.45
   0  -3  -4    0.45    0.89
   0  -6  -2    5.46    1.04
   4  -1  -4   32.80    1.13
  -1  -5  -2    7.77    1.13
   5  -6  -3  153.69    1.58
   5  -5  -4   25.08    0.93
   0  -5  -3    5.85    1.13
   6  -4  -4    2.89    0.83
   2  -5  -4   22.19    1.29
   3  -5  -4    1.62    1.18
   4  -5  -4   20.64    1.07
   4  -6  -3    2.25    0.83
   1  -3  -4    2.54    0.85
   0  -6  -1    0.50    1.09
   5  -2  -4  458.90    3.13
   7  -4  -3    1.75    0.63
   6  -5  -3    0.57    0.72
  -1  -4  -2  188.37    1.97
   3  -7   0    0.10    0.50
   3  -4  -4   41.15    1.49
   2  -3  -4   67.52    1.39
   7  -3  -3    0.15    0.79
   0  -5  -2   -0.16    1.01
   3  -3  -4    1.11    0.91
   5  -6  -2  118.55    1.50
   2  -5  -3    0.00    1.00
   5  -5  -3   17.89    1.07
   4  -5  -3    5.15    1.00
   6  -6  -1   42.44    0.90
   6  -2  -3    0.34    0.88
   1  -5  -2    8.40    1.10
   0  -4  -2    4.14    0.88
   6  -3  -3    1.91    0.78
   6  -5  -2   82.55    1.37
   2  -4  -3    2.68    0.95
   5  -4  -3  321.11    2.81
   2  -6  -1    3.56    1.04
   5  -6  -1    3.83    0.73
   1  -6   0    0.03    0.95
   7  -5  -1   34.48    0.93
   3  -4  -3  373.42    2.99
   4  -4  -3    4.40    1.02
   2  -3  -3    0.79    0.67
   4  -6  -1   50.97    1.29
   6  -6   0   75.22    1.10
   5  -5  -2   60.16    1.55
   4  -2  -3    8.92    0.83
   3  -3  -3  413.70    2.75
   3  -5  -2    0.70    1.06
   4  -5  -2   10.74    1.08
   1  -5  -1  132.95    1.92
   6  -6   1   42.22    0.87
   6  -5  -1   62.63    1.48
   0  -5   0    0.05    0.90
   7  -5   0   -0.47    0.73
   8  -4   0   25.12    0.82
   6  -6   2    8.15    0.55
   2  -4  -2  306.66    2.55
   6  -2  -2   33.79    1.15
   2  -6   1    2.86    1.00
   5  -5  -1    1.22    1.09
   3  -4  -2  216.40    2.31
   4  -4  -2   28.88    1.37
   5  -6   1    3.49    0.68
   3  -5  -1   86.60    1.69
   4  -5  -1  187.19    2.29
   7  -5   1   36.11    1.00
   7  -3  -1   62.55    1.42
   2  -6   2   98.59    1.73
   5  -6   2  117.72    1.49
   1  -5   0    0.62    0.85
   6  -5   0   73.67    1.46
   8  -4   1  173.49    1.63
   5  -2  -2  462.87    2.78
   6  -4  -1   83.90    1.60
   3  -3  -2    0.79    0.65
   4  -3  -2   10.32    0.86
   7  -2  -1  148.06    1.86
   7  -5   2  164.11    1.59
   3  -6   3  139.76    1.78
   4  -6   3    2.05    0.69
   2  -5   0  209.39    2.39
   5  -5   0    0.00    0.96
   7  -5   3    0.30    0.46
   2  -4  -1   23.61    0.98
   5  -4  -1    9.69    1.09
   3  -5   0    0.01    1.17
   6  -5   1   61.20    1.53
   3  -4  -1   29.81    1.10
   4  -4  -1  101.44    1.75
   6  -2  -1  138.76    1.78
   6  -4   0  143.44    2.01
   7  -3   0   -0.47    0.83
   5  -5   1    1.19    1.00
   6  -5   2   85.54    1.49
   2  -5   1  194.20    2.21
   4  -5   1  188.80    2.33
   1  -5   2    7.54    1.05
   6  -5   4   62.89    1.00
   7  -2   0    1.44    0.86
   5  -4   0   -0.96    1.10
   4  -3  -1  422.97    2.74
   8  -3   2    1.94    0.75
   7  -4   2   40.74    1.24
   5  -2  -1   17.26    0.79
   5  -5   2   60.00    1.48
   7  -4   5   26.34    0.62
   4  -4   0   71.06    1.58
   6  -4   1   87.24    1.72
   2  -5   2   39.31    1.30
   4  -5   2    9.20    1.16
   8  -3   3    0.30    0.59
   5  -5   4   26.42    0.97
   7  -4   3    1.09    0.76
   7  -4   4   11.13    0.80
   4  -5   5   89.32    1.37
   2  -5   3   -0.05    1.05
   3  -5   5   23.60    1.03
   2  -5   4   21.82    1.29
   5  -4   1   10.97    1.12
   5  -3   0    0.34    0.81
   6  -2   0  197.65    2.07
   6  -4   2   16.47    1.20
   3  -5   4    2.10    1.00
   4  -4   1  104.30    1.79
   8  -2   3    0.49    0.73
   3  -4   1   29.77    1.14
   6  -4   3   -0.34    1.16
   6  -4   5   90.93    1.35
   4  -3   0  370.83    2.63
   5  -4   2  264.43    2.78
   6  -4   4    3.53    0.91
   8  -1   3    0.18    0.78
   5  -4   6   12.34    0.66
   7  -3   3    1.05    0.88
   5  -2   0    0.25    0.63
   1  -4   2  186.39    1.99
   7  -3   5   17.34    0.76
   4  -4   2   30.39    1.50
   7  -3   4  222.71    2.21
   8  -1   4    1.39    0.71
   5  -4   3  341.51    3.15
   5  -3   1   11.16    1.07
   7  -2   2   67.88    1.52
   2  -4   2  305.80    2.63
   5  -4   5    4.33    0.92
   6  -3   2  169.02    2.24
   6  -2   1  139.91    1.86
   5  -4   4  278.79    2.80
   1  -4   3   49.44    1.37
   4  -4   3    4.11    1.10
   4  -3   1  425.23    2.92
   6  -3   6   76.79    1.24
   2  -4   6   74.89    1.57
   3  -4   6    0.15    0.88
   6  -3   3    1.87    1.17
   5  -3   7    6.96    0.58
   7  -2   3    1.50    1.07
   7  -1   2  401.50    3.00
   4  -4   5   17.12    1.15
  -6   0  -5  169.19    2.57
  -2   0  -9    1.73    0.58
  -4   2  -5   19.25    1.56
  -4   2  -4   74.93    1.95
  -3   1  -8    0.22    0.89
  -4   0  -8    4.58    0.87
  -5   1  -4   74.45    2.09
  -3   2  -6    0.37    1.42
  -5  -2  -7   11.47    1.05
  -1   2  -7   72.43    1.90
   0   2  -7   -0.22    1.16
  -2   1  -8   26.43    1.34
  -2  -1  -9    1.69    0.57
  -3   2  -5   41.26    1.62
  -3   2  -4   65.02    1.70
  -5   0  -3  601.26    3.96
  -1   1  -8    5.93    1.17
   0   1  -8    0.71    0.98
  -3   1  -7   96.37    2.11
  -5   0  -4  604.16    4.39
  -1   2  -6   22.05    1.51
  -5  -1  -6   -0.13    1.42
  -2   2  -5    3.01    1.25
  -5  -2  -6   20.83    1.39
  -5  -1  -3   42.33    1.50
  -4  -3  -7   94.24    1.63
  -3  -1  -8    0.84    1.09
  -2   1  -7  121.19    2.19
  -5  -1  -5   31.05    1.70
  -2   0  -8   31.07    1.38
  -3   1  -6    9.89    1.44
   0   2  -5    0.52    1.06
  -5  -1  -4   72.77    1.83
  -5  -2  -5    6.63    1.43
  -3   1  -5   90.09    2.04
  -1   0  -8   81.58    1.72
   0   1  -7   20.72    1.52
   1   1  -7  181.41    2.54
  -2   1  -6  198.66    2.72
   1   0  -8   81.19    1.67
  -2  -3  -8   18.17    1.00
  -4  -3  -6  100.35    2.00
  -2   0  -7   32.01    1.59
  -3   0  -6    0.55    1.32
  -2   1  -5  438.00    3.45
  -4  -2  -6   76.94    1.99
  -1  -1  -8    6.73    1.15
  -4  -1  -4   33.68    1.51
  -3   0  -5   63.99    1.72
   0   1  -6   -0.16    1.16
   0  -1  -8   -0.16    1.15
  -1   0  -7   83.51    1.92
   1   1  -6    7.13    1.22
  -4  -2  -5   21.14    1.59
  -2  -4  -7   15.24    0.99
  -3  -4  -6    0.54    1.08
  -2  -1  -7  123.92    2.35
  -3  -1  -6   10.65    1.44
  -2   0  -6  114.70    2.23
  -4  -2  -4   74.93    1.85
   2   0  -7   29.59    1.48
   0  -2  -8   10.63    1.03
   1   0  -7   84.54    1.88
   0  -3  -8    0.06    0.70
  -3  -3  -6    5.91    1.30
   1  -2  -8   70.96    1.40
  -1  -1  -7  174.05    2.68
  -1   0  -6   25.72    1.60
  -2   0  -5    3.03    1.03
   1  -3  -8    3.81    0.78
  -1  -4  -7   46.99    1.32
   0  -1  -7   19.96    1.31
   3  -1  -7   89.63    1.79
  -2  -4  -6   79.63    1.73
  -3  -3  -5   58.46    1.81
   3   0  -6    0.77    1.11
  -1   0  -5  142.97    1.91
  -1  -5  -6    1.27    0.83
   1   0  -6   26.23    1.31
  -1  -1  -6    7.22    1.28
   2   0  -6  116.56    1.92
   0  -4  -7    0.54    0.91
   0  -2  -7    0.00    1.18
  -3  -2  -4   65.58    1.66
   0  -3  -7   20.84    1.32
  -3  -3  -4    2.27    1.17
   1  -4  -7   46.19    1.32
   4  -3  -7   88.39    1.36
   1  -2  -7   69.35    1.67
   0  -6  -5    0.05    0.68
   3  -2  -7   23.58    1.23
   0  -1  -6    0.51    1.17
   3  -4  -7   15.21    0.75
   1  -3  -7  129.72    2.02
  -1  -2  -6   23.59    1.43
  -2  -2  -5    2.43    1.11
  -2  -4  -5    3.38    1.11
   2  -3  -7   83.21    1.59
  -1  -3  -6    3.72    1.32
  -1  -1  -5  120.70    1.82
  -1  -5  -5   40.44    1.43
   2   0  -5    1.49    0.90
   0  -2  -6 1328.79    6.01
   3  -1  -6    9.70    1.18
   1  -6  -5   24.05    0.88
   1  -5  -6    0.93    0.77
   2  -5  -6   83.58    1.50
   5  -4  -6   10.45    0.64
  -2  -4  -4  274.79    2.88
   0  -3  -6   -0.02    1.26
  -1  -2  -5  127.18    2.11
   3  -5  -6    2.77    0.69
   5  -3  -6    0.87    0.69
   1  -2  -6   20.38    1.37
   0  -6  -4   12.72    1.01
  -2  -3  -4   68.72    1.57
   1  -4  -6   14.40    1.27
   4  -2  -6   70.79    1.53
   1  -3  -6    2.62    1.16
   3  -2  -6   -0.07    1.04
  -1  -5  -4    4.11    1.17
   4  -4  -6   40.68    1.08
   2  -4  -6   79.59    1.65
   3  -4  -6    0.47    1.03
  -2  -4  -3    2.40    1.02
   2  -3  -6  139.90    2.12
   3  -3  -6    6.11    1.11
   0  -2  -5   -0.13    0.97
   6  -4  -5   81.41    1.15
   4  -1  -5  231.73    2.40
   5  -5  -5    5.99    0.61
   0  -4  -5    0.67    1.15
   1  -6  -4   74.78    1.46
   0  -3  -5   73.70    1.71
   0  -6  -3   -0.16    0.90
   1  -2  -5  117.19    1.77
   2  -5  -5  154.43    2.05
   4  -5  -5   92.89    1.41
  -1  -5  -3  342.62    3.09
   5  -2  -5    4.90    1.04
   3  -5  -5   25.66    1.10
   0  -5  -4    1.00    0.97
   4  -6  -4   28.79    0.84
   1  -3  -5   78.06    1.72
   2  -2  -5    2.20    0.86
   4  -2  -5   18.65    1.20
   2  -4  -5    3.12    1.25
   5  -3  -5   17.38    0.98
   4  -4  -5   16.06    1.18
   2  -3  -5  268.81    2.74
   1  -6  -3   19.86    1.11
   0  -6  -2    6.00    1.05
   3  -4  -5   22.17    1.22
  -1  -4  -3   48.11    1.37
   0  -3  -4    0.03    0.81
   6  -2  -4    5.06    0.91
   4  -1  -4   33.07    1.06
   5  -6  -3  153.83    1.56
   5  -5  -4   25.57    0.96
   0  -5  -3    5.87    1.08
   6  -4  -4    3.39    0.71
   3  -5  -4    3.16    1.13
   4  -5  -4   20.62    1.09
   4  -6  -3    2.14    0.71
   1  -3  -4    2.27    0.87
   6  -6  -2    8.13    0.51
   5  -4  -4  257.94    2.51
   7  -4  -3    1.23    0.65
   5  -2  -4  459.76    3.07
   2  -4  -4  289.26    2.77
   0  -4  -3    0.26    0.87
   6  -5  -3    1.06    0.64
   3  -4  -4   40.03    1.50
   2  -3  -4   67.03    1.42
   7  -3  -3    0.77    0.77
   0  -5  -2    0.28    0.97
   3  -3  -4    1.49    0.91
   5  -6  -2  116.36    1.47
   2  -5  -3   -0.22    0.93
   5  -5  -3   19.09    1.01
   1  -6  -1   72.38    1.60
   1  -4  -3   51.00    1.42
   4  -6  -2   19.24    0.99
   4  -5  -3    4.43    0.98
   6  -6  -1   42.58    0.88
   6  -2  -3    0.58    0.88
   1  -5  -2    6.96    1.14
   0  -4  -2    4.25    0.85
   6  -3  -3    1.72    0.85
   6  -5  -2   81.65    1.48
   2  -4  -3    2.66    0.91
   5  -4  -3  317.55    2.77
   2  -6  -1    3.09    0.99
   5  -6  -1    3.69    0.74
   1  -6   0    0.66    0.91
   7  -5  -1   35.47    0.93
   3  -4  -3  367.76    2.95
   4  -4  -3    5.67    1.01
   2  -3  -3    0.76    0.69
   4  -6  -1   50.82    1.23
   6  -6   0   72.77    1.07
   2  -5  -2   38.78    1.37
   5  -5  -2   60.05    1.52
   3  -3  -3  413.80    2.76
   4  -3  -3   10.63    0.89
   3  -5  -2    1.18    1.01
   4  -5  -2   10.15    1.09
   6  -4  -2   16.28    1.14
   1  -5  -1  131.72    1.84
   5  -6   0   -0.07    0.71
   6  -6   1   42.51    0.83
   0  -5   0    0.13    0.82
   8  -4   0   25.61    0.81
   7  -5   0    0.52    0.66
   3  -6   0    0.18    0.78
   2  -4  -2  301.43    2.49
   6  -2  -2   33.43    1.14
   2  -6   1    3.01    0.91
   5  -5  -1    0.94    1.07
   3  -4  -2  216.85    2.27
   4  -4  -2   29.19    1.21
   5  -6   1    3.59    0.67
   3  -5  -1   85.71    1.68
   4  -5  -1  187.71    2.27
   3  -1  -8    0.15    0.68
   2   0  -8   30.49    1.21
   0   0  -7    0.89    1.21
   2   1  -8   25.19    1.08
   4   3  -7   99.96    1.33
   1   3  -6    3.28    1.08
   4  -1  -8    2.51    0.51
  -1  -1  -5  124.28    2.02
   1   2  -7   71.31    1.65
   3   1  -8    0.66    0.83
   0   3  -4    1.00    0.86
   4   1  -8    3.48    0.75
  -1   1  -5  120.57    1.89
   4   0  -8    4.81    0.78
  -1   0  -5  143.69    2.09
   0  -1  -6    0.50    1.27
   2   2  -7   24.28    1.26
   2   3  -6  141.55    2.10
   0   1  -6    1.98    1.36
   1   3  -5   76.99    1.67
   1   2  -6   22.20    1.64
   6   3  -6   70.99    1.27
   2   1  -7  121.76    2.19
   3   3  -6    5.76    1.01
   0  -1  -5   58.09    1.51
   2   0  -7   31.66    1.67
   4   2  -7  107.80    1.75
   5   2  -7   11.82    0.90
   1   3  -4    2.63    0.93
   1  -1  -6    7.16    1.38
   0   1  -5   61.76    1.67
   4   3  -6  100.18    1.85
   1   1  -6    8.62    1.38
   2   3  -5  271.48    2.79
   1   0  -6   27.60    1.84
   0   0  -5    0.33    1.02
   3   1  -7   90.17    1.93
   3   0  -7   27.36    1.53
   6   1  -7   26.14    1.00
   2   2  -6  106.35    2.09
   3  -2  -6   -0.15    1.14
   4   0  -7  121.06    2.22
   6   0  -7   19.41    0.91
   5   0  -7   14.50    1.23
   3   2  -6    0.59    1.36
   2   3  -4   64.65    1.51
   2   0  -6  114.36    2.28
   8   0  -6   19.85    0.70
   2  -2  -5    2.28    1.16
   1   1  -5  117.90    2.03
   6   2  -6   74.46    1.73
   4   3  -5  170.48    2.37
   6   3  -5  104.88    1.83
   1   0  -5  139.53    2.18
   5   2  -6   19.63    1.46
   5   3  -5   16.25    1.31
   3   1  -6    9.31    1.35
   3   0  -6   -0.34    1.33
   7   1  -6    0.35    0.85
   3   3  -4    2.25    1.10
   7   0  -6    5.08    0.85
   5   1  -6    0.11    1.19
   2   1  -5  438.12    3.49
   7   3  -4  215.70    2.55
   5   0  -6   24.47    1.39
   2   0  -5    1.06    1.29
   4   3  -4   29.59    1.38
   8   1  -5   42.14    1.39
   6   3  -4  118.63    2.12
   5   3  -4   44.17    1.56
   3   1  -5   88.25    1.80
   5  -2  -5    5.75    1.19
   8   0  -5  221.03    2.22
   3   0  -5   62.53    1.76
   7   1  -5   22.66    1.50
   9   1  -4  118.32    1.72
   7  -1  -5   21.25    1.32
   4   1  -5  225.01    2.66
   6   1  -5  151.88    2.48
   7   3  -3    0.72    1.26
   4   0  -5   21.34    1.35
   7   0  -5   56.14    1.61
   9   0  -4    5.03    0.94
   4   3  -3   11.07    1.03
   6  -1  -5  151.19    2.24
   5   0  -5    4.44    1.23
   6   0  -5  165.07    2.40
   8   3  -2    1.59    1.01
   5   3  -3   34.60    1.39
   6   3  -3    2.40    1.19
   9  -2  -3  168.10    1.61
   7  -2  -4   16.89    1.13
   3   1  -4    3.12    0.84
   7  -3  -3    0.52    0.78
   4  -2  -4   74.15    1.49
   8  -1  -4    0.72    1.01
   8   0  -4   49.89    1.66
  10   1  -2   16.00    0.88
   5  -2  -4  472.53    3.47
   6  -2  -4    5.37    1.18
   9   1  -3   34.36    1.45
   4   1  -4   33.67    1.23
   9   2  -2    0.62    1.11
   6  -3  -3    0.50    0.82
  10  -1  -2   16.57    0.75
   7  -1  -4  295.89    2.86
   9  -1  -3   33.90    1.10
  10   0  -2    0.23    0.82
   5   1  -4   73.38    1.66
   8  -3  -2    1.58    0.69
   4   0  -4   92.71    1.59
   8  -2  -3    0.98    0.76
   6  -1  -4  169.90    2.33
   4   2  -3    8.90    0.95
   5   0  -4  593.86    3.79
   6   0  -4    8.37    1.17
   8   1  -3   -0.43    1.48
   9  -2  -2    0.08    0.63
  10   1  -1   27.26    1.06
   7  -2  -3    2.18    0.86
   8  -1  -3    0.16    0.94
   8   0  -3    0.91    1.25
   9   1  -2  141.57    2.44
   9   2  -1    2.75    1.18
   4  -2  -3    9.33    0.79
  10  -1  -1   29.28    0.88
   7   1  -3    1.32    1.21
   9  -3   0    0.20    0.44
   5  -2  -3  527.80    3.30
   9  -1  -2  146.02    2.01
   9   0  -2    0.33    1.07
   6   1  -3    2.91    1.23
   7   0  -3    1.63    1.11
   5   1  -3   45.04    1.24
   8  -2  -2   20.73    1.17
   6  -1  -3    2.99    1.10
   8   1  -2    2.64    1.45
   9   2   0    0.09    1.06
   6   0  -3    0.56    0.98
  10  -1   0   46.38    1.00
   5   0  -3  582.09    3.40
   9   1  -1    2.55    1.13
   8   2  -1  307.65    3.47
   9  -3   1    1.34    0.44
   8  -1  -2    2.91    1.17
   9  -1  -1    2.91    1.07
   7   1  -2  427.50    3.86
   9   0  -1    4.17    1.15
  10  -1   1   29.41    0.84
   9   2   2    0.16    0.96
   7  -1  -2  406.22    3.24
   7   0  -2   89.11    1.84
   9   1   0   -0.45    1.47
   5  -2  -2  459.37    2.86
   8   1  -1   41.89    1.68
  10   0   2    0.03    0.74
   5   1  -2  160.36    1.76
   6  -1  -2  251.45    2.34
   8  -1  -1   39.33    1.56
   9  -1   0    0.33    1.10
   6   0  -2   49.84    1.34
   8   0  -1  363.84    3.47
   9   0   0    1.09    1.36
   9   1   1    1.63    1.38
   7   1  -1   90.79    2.04
   7  -3   0   -0.09    0.82
   8  -3   1   29.78    0.98
   7   2   0    1.14    1.19
   8   1   0  187.13    2.88
   7   0  -1  188.42    2.50
   9  -1   1    2.58    0.90
   9   0   1    4.07    1.18
   6   1  -1  211.31    2.36
   8  -1   0  189.22    2.44
   8   0   0   51.42    1.77
   8  -3   2    2.31    0.67
   6   0  -1  169.35    2.05
   8   2   3   -0.16    1.12
   9  -1   2  138.53    1.91
   7   1   0    1.21    1.24
   8  -3   3    0.10    0.59
   8  -3   4    1.31    0.44
   9   0   4    5.35    0.81
   9  -1   3   32.53    1.04
   9  -1   4  114.43    1.38
   5  -3   0    0.21    0.69
   7  -1   0    0.45    1.15
   8  -1   1   40.96    1.56
   8   0   1  364.16    3.68
   8  -2   2   21.23    1.10
   6   2   1  142.43    2.26
   8   1   5   46.02    1.22
   8  -1   2    2.45    1.14
   7   2   3    0.35    1.47
   8  -2   3    0.68    0.80
   6   0   0  206.32    2.35
   8  -2   4   39.27    1.12
   7  -3   3    0.67    0.87
   7  -1   1   88.26    1.93
   7  -3   5   16.30    0.70
   8  -1   3   -0.18    1.05
   8   0   3    1.14    1.35
   7  -3   4  219.38    2.05
   8  -1   5   44.51    1.09
   5  -3   1    9.92    0.88
   8  -1   4    0.97    0.95
   7   1   6    1.01    0.68
   6  -3   2  165.21    1.97
   7  -2   6    4.34    0.60
   6   2   3   -0.02    1.50
   7  -2   3    1.88    1.13
   5   2   2  467.77    3.85
   0  -2  -8   11.36    0.93
  -3  -2  -4   65.51    1.40
   4  -1  -8    2.55    0.53
  -2   0  -5    2.66    0.90
   1  -3  -8    3.94    0.62
  -2  -3  -6  141.66    2.12
   1  -1  -8    6.57    0.93
  -1  -1  -7  181.42    2.45
   0   0  -7    0.69    0.97
   0  -4  -7    0.35    0.71
   1  -2  -8   71.57    1.35
  -1   0  -6   27.35    1.29
   1   1  -6    7.28    0.96
   3  -3  -8    0.22    0.45
   1   0  -7   81.63    1.78
   2  -2  -8   27.33    0.94
  -2  -1  -5  452.20    3.25
   0  -1  -7   20.66    1.31
   4   0  -7  124.66    1.80
  -2  -3  -5  267.44    2.72
   1  -5  -6    0.30    0.61
   0  -3  -7   20.97    1.19
  -2  -2  -5    2.87    1.02
  -1  -1  -6    8.15    1.20
   3   0  -7   27.86    1.24
  -1   0  -5  144.83    1.80
   0  -2  -7   -0.01    1.11
   0   0  -6 1673.88    6.16
  -1  -3  -6    2.25    1.04
  -1  -2  -6   22.94    1.48
   1  -1  -7  172.19    2.29
   2  -4  -7   15.68    0.87
  -2  -3  -4   64.84    1.58
   5  -1  -7    7.22    0.82
   4  -4  -7   66.27    0.97
   0  -4  -6  775.85    4.28
   3  -4  -7   15.44    0.79
   1  -2  -7   74.32    1.70
   1   0  -6   25.47    1.20
   2   1  -5  428.33    2.80
   0  -1  -6    1.22    1.16
   5  -3  -7    6.27    0.65
   4  -1  -7  121.78    1.74
   0   0  -5    1.16    0.81
   2  -3  -7   87.18    1.64
   5   0  -6   25.61    1.29
   3  -5  -6    2.94    0.56
  -1  -3  -5   77.64    1.67
   2  -2  -7   24.44    1.26
   3  -3  -7   63.84    1.47
   4  -3  -7   95.77    1.47
   3  -2  -7   22.66    1.20
   3   0  -6    0.97    1.03
   4   0  -6   94.86    1.81
   1  -1  -6    7.93    1.13
   6  -1  -6   99.09    1.67
   0  -4  -5    0.91    1.04
   1  -3  -6    2.99    1.29
   1  -2  -6   22.54    1.48
   0  -1  -5   60.62    1.41
  -1  -3  -4    2.68    1.00
   2  -1  -6  198.62    2.45
   5  -4  -6   12.25    0.81
   5  -1  -6   -0.20    1.00
   2  -5  -5  143.47    1.80
   3  -4  -6    0.78    0.89
   6  -3  -6   73.32    1.14
   6  -2  -6   75.27    1.41
   3  -1  -6    9.84    1.07
   2   0  -5    1.11    0.82
   4  -4  -6   44.86    1.18
   2  -2  -6  111.65    1.99
   3  -5  -5   24.68    1.08
   5  -5  -5    6.30    0.65
   1  -5  -4    3.40    1.07
   1  -1  -5  118.62    1.72
   3   0  -5   61.06    1.43
   5   0  -5    5.53    1.07
   0  -4  -4   25.81    1.21
   3  -3  -6    5.69    1.12
   5  -3  -6    0.47    0.81
   3  -2  -6    1.16    1.06
   4   0  -5   21.04    1.19
   4  -3  -6  101.07    1.76
   4  -2  -6   71.26    1.59
   7  -2  -5   44.95    1.22
   2  -1  -5  427.76    2.96
   0  -3  -4   -0.31    0.88
   6  -1  -5  152.34    2.17
   2  -5  -4   21.42    1.25
   6  -4  -5   89.51    1.30
   4  -6  -3    1.25    0.59
   8  -3  -4    1.05    0.55
   2  -2  -5    3.12    1.03
   3  -1  -5   88.15    1.63
   5  -1  -5   30.72    1.39
   6  -5  -4   62.98    1.04
   4  -4  -5   16.44    1.15
   5  -4  -5    4.19    0.89
   1  -4  -4  146.96    2.05
   0  -4  -3    0.50    0.92
   6  -3  -5  102.35    1.63
   3  -5  -4    2.55    0.93
   3  -3  -5   57.40    1.73
   3  -2  -5   40.06    1.49
   5  -5  -4   26.25    1.00
   5  -3  -5   17.29    1.31
   5  -2  -5    5.23    1.23
   7  -4  -4   11.56    0.74
   4  -3  -5  172.41    2.32
   4  -2  -5   18.95    1.16
   7  -1  -4  292.82    2.83
   7  -5  -3    0.22    0.51
   8  -4  -3    0.34    0.57
   2  -5  -3    0.68    0.86
   7  -3  -4  219.39    2.24
   6  -4  -4    2.87    0.89
   7  -2  -4   17.97    1.11
   1  -4  -3   49.17    1.38
   6  -1  -4  170.24    2.17
   6  -5  -3    1.49    0.81
   5  -4  -4  271.89    2.80
   2  -2  -4  572.16    3.29
   3  -5  -3  233.96    2.54
   9  -2  -2    0.07    0.69
   5  -1  -4   71.99    1.64
   8  -2  -3    0.12    0.92
   3  -3  -4    1.93    1.01
   7  -4  -3    2.22    0.91
   5  -3  -4   43.78    1.53
   3  -2  -4   66.07    1.35
   7  -5  -2  166.69    1.63
   4  -3  -4   29.00    1.32
   4  -2  -4   75.26    1.53
   5  -2  -4  460.14    3.35
   5  -6  -1    2.92    0.65
   2  -5  -2   36.56    1.27
   2  -4  -3    3.20    0.95
   8  -4  -2   12.77    0.73
   6  -4  -3   -0.79    0.97
   7  -3  -3    0.66    0.88
   6  -5  -2   84.77    1.50
   7  -2  -3    2.18    1.08
   8  -1  -2    2.01    1.13
   3  -5  -2    2.01    1.02
   5  -4  -3  333.63    3.02
   2  -3  -3    0.61    0.71
   9  -3  -1    2.17    0.61
   5  -6   0    0.76    0.67
   4  -4  -3    5.91    1.03
   9  -2  -1    3.28    0.82
   6  -1  -3    2.40    1.05
   5  -5  -2   59.23    1.46
   7  -5  -1   37.60    1.09
   7  -4  -2   39.93    1.36
   6  -3  -3    1.43    1.07
   8  -2  -2   22.35    1.23
   3  -3  -3  429.53    3.05
   5  -1  -3   43.33    1.16
   2  -5  -1  177.51    2.06
   8  -4  -1  184.91    1.83
   5  -3  -3   32.00    1.29
   2  -4  -2  298.16    2.50
   4  -3  -3   10.50    1.10
   5  -2  -3  518.78    3.39
   4  -2  -3    8.69    0.82
   6  -5  -1   62.63    1.38
   6  -4  -2   16.90    1.17
   7  -1  -2  432.20    3.35
   7  -5   0    0.34    0.75
   3  -5  -1   86.63    1.55
   4  -5  -1  188.15    2.28
   4  -4  -2   30.75    1.43
   5  -4  -2  261.88    2.73
   8  -3  -1   32.39    1.27
   9  -2   0   -0.41    0.75
   8  -1  -1   41.80    1.52
   7  -4  -1   98.19    1.77
   8  -4   0   27.43    0.98
   6  -3  -2  164.15    2.20
   8  -2  -1  300.30    2.75
   6  -1  -2  267.75    2.48
   6  -5   0   71.24    1.42
   7  -5   1   36.09    0.95
   6  -4  -1   85.14    1.87
   3  -3  -2    0.53    0.70
   5  -3  -2   93.23    1.68
   2  -4  -1   23.27    0.97
   4  -3  -2    9.42    0.89
   9  -2   1    3.67    0.77
   3  -5   0   -0.23    0.90
   8  -4   1  189.41    1.83
   7  -3  -1   63.22    1.58
   5  -2  -2  459.62    3.00
   4  -5   0  137.03    1.90
   7  -4   0   -0.40    1.12
   8  -3   0  144.88    1.88
   6  -5   1   62.24    1.45
   3  -4  -1   28.49    1.13
   5  -4  -1   10.55    1.14
   4  -4  -1  100.36    1.74
   8  -1   0  196.41    2.43
   8  -4   2   13.06    0.72
   8  -2   0   46.47    1.51
   8  -4   3    0.38    0.55
   6  -3  -1  114.49    1.90
   9  -2   2   -0.06    0.68
   6  -4   0  145.45    2.10
   8  -3   1   32.21    1.21
   9  -2   3  163.68    1.55
   3  -5   1   83.55    1.52
   4  -5   1  187.06    2.20
   7  -4   1  100.53    1.69
   7  -3   0    0.68    1.18
   5  -3  -1   10.48    1.01
   6  -2  -1  142.04    1.90
   6  -1  -1  211.88    2.12
   5  -5   2   60.16    1.49
   4  -3  -1  423.49    2.81
   3  -4   0    0.46    0.88
   7  -4   2   42.24    1.25
   5  -2  -1   17.80    0.90
   8  -1   1   40.54    1.47
   3  -5   2    1.13    0.88
   4  -5   2    9.73    1.02
   5  -5   3   18.51    1.07
   5  -5   4   24.58    0.85
   6  -4   1   87.83    1.74
   7  -1   0    1.30    0.92
   7  -4   3    1.52    0.76
   7  -4   4   11.80    0.77
   7  -3   1   63.61    1.57
   8  -3   3    0.05    0.70
   8  -3   4    0.93    0.59
   4  -5   3    4.98    0.86
   5  -4   1   10.43    1.09
   5  -3   0    0.39    0.87
   3  -5   4    1.44    0.77
   6  -4   2   17.14    1.16
   6  -2   0  199.31    2.14
   8  -1   2    2.80    1.11
   7   0   1  189.74    2.40
   4  -3   0  367.60    2.64
   7  -3   2  301.04    2.79
   6  -1   0  124.41    1.66
   8   0   3    1.27    0.95
   3  -4   1   29.20    1.09
   6  -4   3    1.06    1.06
   6  -3   1  114.41    1.87
   7  -1   1   90.06    1.66
   5  -4   2  263.92    2.62
   6  -4   4    3.79    0.79
   5  -2   0   -0.51    0.78
   8  -1   3    0.17    0.92
   5  -4   6   11.33    0.60
   7  -3   3    0.66    0.92
   7  -3   5   18.14    0.86
   7  -3   4  230.39    2.29
   8  -1   4    2.22    0.78
   5  -3   1   10.33    1.12
   5  -4   3  341.06    2.95
   6  -3   2  168.92    2.21
   0   1   5   61.11    1.18
   1   2   5  125.80    1.75
   0   3   6    0.52    1.01
  -3   5   6    2.85    0.61
  -4   2   6   76.70    1.49
  -1   2   6   22.23    1.15
   2   4   4  268.13    2.31
   2   5   3    0.20    0.89
  -3   2   6   -0.98    0.95
   2   3   4   67.40    1.26
   1   3   5   78.70    1.66
  -1   4   6   14.19    1.01
  -2   6   5    2.10    0.48
  -1   3   6    3.21    0.93
  -4   3   6  105.98    1.59
  -2   3   6  145.67    1.89
  -3   4   6    0.07    0.72
   1   5   4    3.51    0.83
   0   2   5    0.14    0.78
  -3   1   5   91.16    1.47
  -2   1   5  434.82    2.65
   2   4   3    2.26    0.77
   0   4   5    0.71    0.89
   0   3   5   70.79    1.46
  -1   5   5   41.15    1.20
  -5   2   5    6.57    1.00
  -1   2   5  120.04    1.60
   1   3   4    2.55    0.85
  -2   5   5  149.98    1.81
   0   6   3   -0.04    0.69
  -1   4   5   64.84    1.47
  -3   5   5   25.08    0.96
  -4   2   5   18.48    1.07
  -5   3   5   18.44    1.00
  -1   3   5   76.88    1.47
  -5   4   5    3.56    0.68
  -2   6   4  114.24    1.39
  -3   2   5   39.81    1.26
  -3   6   4   20.95    0.77
  -2   4   5    2.59    0.95
  -2   3   5  269.57    2.45
  -4   4   5   16.56    0.94
  -3   7   2    0.50    0.37
  -4   3   5  170.72    1.98
  -3   3   5   56.01    1.51
   0   4   4   25.04    1.10
  -3   4   5   22.35    1.08
   0   3   4    1.02    0.73
  -1   5   4    4.50    0.81
  -1   6   3   18.64    0.97
   0   6   2    5.43    0.80
  -6   4   4    2.66    0.70
  -5   6   3  158.44    1.44
  -6   3   4  118.96    1.68
   0   5   3    4.36    0.77
  -1   4   4  144.18    1.92
  -4   5   4   21.32    0.98
  -3   5   4    2.16    1.02
  -1   3   4    1.96    0.75
  -4   6   3    1.52    0.63
  -3   6   3  148.78    1.75
  -5   2   4  460.51    3.09
  -7   4   3    1.70    0.63
   0   6   1    1.00    0.93
  -6   6   2    8.02    0.53
  -4   2   4   72.73    1.39
  -7   3   3    0.76    0.79
  -5   3   4   44.08    1.33
  -2   4   4  275.75    2.54
  -6   5   3    0.78    0.71
  -1   6   2   82.83    1.40
  -2   3   4   65.71    1.30
  -4   4   4   51.65    1.37
  -3   4   4   39.62    1.45
  -3   7   0   -0.16    0.44
  -3   3   4    1.75    0.85
   0   5   2    0.44    0.85
  -5   6   2  120.79    1.47
  -5   5   3   19.27    1.05
  -2   5   3    0.86    0.89
  -6   2   3    0.42    0.90
  -6   4   3   -0.02    0.80
  -1   4   3   48.10    1.25
  -4   5   3    4.66    0.97
  -3   5   3  232.60    2.47
  -1   6   1   66.80    1.42
  -4   6   2   19.14    0.96
  -3   6   2   95.78    1.50
  -6   6   1   45.04    0.87
  -6   3   3    1.57    1.01
  -8   4   1  169.45    1.67
   0   4   2    4.33    0.81
  -7   4   2   41.56    1.20
  -5   4   3  330.33    2.84
  -2   4   3    3.79    0.90
  -2   6   1    3.23    1.01
  -5   2   3  526.35    3.23
  -4   4   3    4.18    1.06
  -3   4   3  370.83    2.96
  -1   6   0   -0.15    0.96
  -5   6   1    3.93    0.72
  -5   3   3   31.78    1.21
  -2   3   3   -0.07    0.67
  -4   2   3    9.46    0.86
  -7   3   2  310.84    2.66
  -5   5   2   59.36    1.50
  -2   5   2   37.37    1.30
  -6   6   0   75.89    1.12
  -4   6   1   50.16    1.27
  -3   6   1   14.06    1.05
  -3   3   3  408.30    2.80
  -4   5   2    9.99    1.09
  -3   5   2    0.74    1.05
  -5   6   0    0.18    0.85
  -2   6   0   63.36    1.43
  -8   4   0   27.45    0.93
   0   5   0   -0.03    0.86
  -6   5   1   62.64    1.45
  -7   5   0   -0.30    0.69
  -6   2   2   34.94    1.30
  -6   3   2  172.86    2.25
  -7   4   1   99.36    1.66
  -5   4   2  261.05    2.69
  -2   4   2  287.85    2.52
  -6   6  -2    8.15    0.60
  -4   6   0   44.72    1.22
  -4   4   2   29.11    1.35
  -3   4   2  210.80    2.33
  -5   5   1    0.88    1.03
  -2   6  -1    2.40    0.99
  -5   6  -1    3.67    0.72
  -8   3   0  148.75    1.93
  -4   5   1  180.58    2.37
  -3   5   1   81.35    1.69
  -7   3   1   64.69    1.61
  -7   5  -1   38.13    1.02
  -4   6  -1   47.54    1.29
  -3   6  -1   15.55    1.16
  -7   2   1  148.59    2.07
  -5   2   2  468.51    3.03
  -6   5   0   76.48    1.59
  -1   5   0   -0.14    0.94
  -5   6  -2  114.76    1.54
  -2   6  -2   95.87    1.69
  -4   3   2   10.45    0.97
  -3   3   2    1.22    0.71
  -3   6  -2   95.75    1.55
  -5   5   0    0.49    1.03
  -4   6  -3    2.10    0.72
  -3   6  -3  146.24    1.81
  -5   4   1   11.28    1.19
  -2   4   1   21.86    1.01
  -7   5  -3    0.15    0.55
  -6   3   1  116.63    2.07
  -6   5  -1   62.51    1.54
  -4   5   0  136.48    2.21
  -3   5   0    0.40    1.20
  -8   3  -1   32.14    1.24
  -4   4   1  100.64    1.88
  -3   4   1   27.52    1.18
  -6   2   1  142.47    2.08
  -7   3   0    0.87    1.12
  -6   4   0  147.88    2.36
  -7   4  -1  101.10    1.86
  -5   5  -1    1.00    1.13
  -7   2   0    0.71    1.11
  -6   5  -3    1.35    0.77
  -1   5  -2    7.03    1.05
  -4   5  -1  177.72    2.46
  -8   3  -2    1.67    0.93
  -4   3   1  424.34    3.03
  -5   2   1   18.58    0.94
  -5   5  -2   60.14    1.75
  -4   4   0   69.10    1.86
  -8   3  -3   -0.54    0.85
  -6   4  -1   89.93    2.00
  -3   4   0    0.25    0.96
  -8   3  -4    0.84    0.63
  -7   3  -1   65.14    1.80
  -4   5  -2    9.18    1.27
  -8   2  -2   20.47    1.33
  -7   4  -4   11.90    0.96
  -7   4  -3    1.17    0.94
  -5   5  -4   26.58    1.07
  -4   5  -5   94.80    1.46
  -3   5  -5   24.68    1.10
  -2   5  -3    0.16    1.09
  -6   2   0  201.87    2.40
  -5   4  -1   10.24    1.28
  -2   5  -4   21.47    1.34
  -4   5  -3    5.32    1.10
  -6   4  -2   17.19    1.39
  -3   5  -3  227.69    2.59
  -8   2  -3    0.59    1.07
  -7   2  -1  153.31    2.22
  -3   5  -4    2.36    1.06
  -4   3   0  370.41    2.99
  -4   4  -1   97.32    1.93
  -8   2  -4   39.76    1.17
  -6   4  -3    0.00    1.30
  -8   1  -3    0.49    1.04
  -5   4  -2  265.04    3.03
  -7   3  -3    0.01    1.12
  -5   4  -6   12.51    0.73
  -8   1  -4    0.90    0.94
  -5   3  -1   10.77    1.39
  -4   4  -2   28.92    1.64
  -7   2  -2   70.30    1.77
  -5   4  -3  337.86    3.40
  -6   2  -1  142.28    2.11
  -5   4  -5    4.15    1.03
  -5   4  -4  278.23    3.01
  -7   2  -6    4.14    0.75
  -4   3  -1  417.08    3.12
  -4   4  -3    4.03    1.17
  -7   1  -2  402.35    3.46
  -7   2  -3    2.42    1.13
  -5   3  -7    6.93    0.66
  -6   3  -3    2.20    1.34
  -3   4  -6    0.29    0.94
  -2   4  -6   76.53    1.63
  -6   1  -1  203.15    2.34
  -4   4  -5   15.88    1.21
  -4   4  -4   52.75    1.63
  -5   3  -2   96.54    1.98
  -2   4  -3    2.97    1.02
  -3   4  -5   21.69    1.47
  -2   4  -5    3.55    1.22
  -7   1  -3    2.13    1.21
  -4   3  -7   98.55    1.56
  -5   3  -3   33.14    1.56
  -4   3  -2   10.21    1.08
  -7   0  -3    1.00    1.33
  -7   1  -5   23.19    1.34
  -7   1  -4  300.88    3.10
  -4   2  -8    3.57    0.60
  -5   3  -5   18.96    1.39
  -5   3  -4   45.61    1.73
  -7   0  -6    4.39    0.82
  -3   3  -7   64.70    1.45
  -3   3  -2    0.20    0.89
  -6   1  -2  256.03    2.70
  -5   1  -8   59.57    1.02
  -6   1  -7   29.08    1.00
  -5   2  -7   13.03    1.04
  -6   2  -4    6.64    1.24
  -5   2  -2  474.91    3.48
  -2   3  -7   86.35    1.64
  -4   3  -6  104.68    1.89
  -4   3  -3   11.79    1.29
  -7   0  -5   53.70    1.56
  -4   3  -4   27.78    1.69
  -4   3  -5  175.43    2.56
  -6   1  -3    2.58    1.24
  -5   2  -3  527.10    4.00
  -5   2  -6   22.00    1.34
  -2   3  -6  142.15    2.24
  -4   2  -7  113.70    1.96
  -1   3  -6    2.61    1.17
  -3   3  -5   55.33    1.63
  -3   3  -4    1.59    1.07
  -5   2  -5    6.18    1.45
  -5   2  -4  483.82    3.90
  -4   1  -8    3.02    0.71
   4  -4   1  102.98    1.86
   6  -4   2   17.21    1.23
   8  -3   4    0.84    0.67
   7  -3   1   63.19    1.50
   8  -3   3   -0.02    0.73
   7  -2   0    0.64    0.87
   8  -2   1  286.95    2.56
   2  -4   2  306.46    2.59
   6  -4   3   -0.04    1.13
   6  -4   4    2.84    0.98
   5  -3   0   -0.09    0.87
   5  -4   2  266.27    2.86
   5  -4   5    3.15    0.85
   4  -3   0  375.82    2.67
   4  -4   2   29.44    1.32
   2  -4   3    2.43    1.10
   3  -4   5   19.97    1.14
   4  -4   5   15.48    1.13
   5  -4   3  337.93    2.99
   6  -3   1  116.52    2.07
   7  -1   0    0.14    0.88
   7  -3   5   16.55    0.88
   3  -4   4   40.36    1.40
   4  -4   4   53.05    1.56
   7  -3   3    0.09    0.97
   8  -2   5  192.81    1.58
   5  -3   1   10.98    1.14
   7  -3   4  225.62    2.25
   8  -2   3    0.87    0.83
   8  -2   4   38.87    1.17
   6  -3   2  168.67    2.29
   4  -3   1  425.79    2.83
   6  -3   5  105.02    1.68
   7  -2   6    4.25    0.62
   8  -1   2    2.26    0.92
   6  -3   3    0.92    1.22
   5  -3   6    0.17    0.67
   5  -3   2   95.35    1.86
   6  -3   4  122.37    2.06
   6  -2   1  143.08    1.97
   7  -2   2   67.72    1.56
   4  -3   6  102.59    1.61
   8   0   2   25.34    1.09
   4  -3   2    9.77    0.91
   3  -3   6    5.74    0.93
   7  -2   5   47.33    1.29
   8  -1   4    1.25    0.89
   5  -3   3   34.15    1.39
   7  -2   3    1.58    1.03
   5  -3   4   44.05    1.39
   7  -2   4   18.27    1.15
   5  -2   7   11.15    0.72
   5  -2   1   18.29    0.94
   4  -3   3   11.74    1.02
   4  -3   5  176.64    2.21
   6  -2   2   34.12    1.29
   6  -2   6   77.99    1.32
   8   0   3    0.87    0.85
   2  -3   5  268.16    2.58
   7  -1   6    0.10    0.74
   3  -3   3  420.87    2.85
   3  -3   5   57.74    1.41
   8   0   4   44.73    1.20
   8   1   3    0.62    0.87
   2  -3   4   65.83    1.34
   3  -3   4    2.67    1.01
   6  -1   7   25.13    0.77
   4  -1   8    2.44    0.49
   6  -2   3   -0.66    1.02
   6  -2   5  145.91    2.00
   6  -2   4    5.89    1.09
   8   1   4    1.39    0.75
   5  -2   2  468.61    3.04
   7  -1   5   22.22    1.10
   7  -1   4  295.75    2.68
   3  -1   8    0.49    0.52
   7   0   6    3.69    0.72
   5  -2   3  530.55    3.42
   5  -2   5    5.71    1.02
   5  -2   4  487.94    3.43
   4  -2   6   74.63    1.49
   6  -1   6  102.90    1.60
   5  -1   7    7.16    0.78
   7   0   3    1.02    0.94
   6   0   7   21.53    0.77
   7   0   5   55.32    1.30
   7   1   6    0.28    0.69
   3  -2   6   -0.31    0.96
   6  -1   3    2.15    1.01
   6  -1   5  155.29    2.17
   7   0   4   20.18    1.13
   5   1   8   57.87    0.83
   4  -2   3    9.84    0.83
   2  -2   6  109.38    1.74
   6  -1   4  169.06    2.29
   4  -2   4   75.25    1.50
   5  -1   2  157.96    1.74
   7   1   3    0.74    0.92
   6   1   7   28.24    0.82
   3  -2   5   41.04    1.33
   5  -1   6    0.67    0.94
   6   0   2   51.20    1.22
   7   2   3    1.43    0.95
   6   2   7   18.39    0.66
   6   0   6   85.17    1.52
   7   1   4  288.41    2.46
   2  -2   5    2.90    0.89
   5   0   7   15.00    1.00
   7   2   4   16.97    1.00
   3  -1   7   91.95    1.56
   3   0   8  185.39    1.64
   5  -1   3   43.32    1.21
   5  -1   5   31.14    1.28
   5  -1   4   75.57    1.56
   6   0   5  169.78    2.09
   4   1   8    3.01    0.58
   4  -1   6  156.72    2.03
   2  -1   7  119.42    1.69
   6   0   4    8.57    0.95
   2   0   8   29.31    0.94
   6   1   6  105.24    1.68
   6   1   2  252.20    2.11
   5   0   6   27.07    1.20
   4   0   7  129.23    1.76
   5   1   7    7.53    0.83
   6   2   6   73.96    1.34
   4  -1   5  237.68    2.36
   3  -1   6    9.71    0.96
   6   1   3    2.54    0.98
   6   1   5  151.60    1.93
   5   3   7    6.08    0.52
   4  -1   4   34.19    1.13
   5   2   7   13.08    0.74
   5   0   5    5.23    0.98
   6   3   5  101.74    1.51
   2  -1   6  202.18    2.13
   5   0   3  603.82    3.17
   5   0   4  593.84    3.44
   6   2   3    0.18    0.91
   6   3   3    1.88    0.91
   5   4   6   10.83    0.57
   1  -1   6    7.50    0.95
   4   0   6   97.29    1.71
   5   1   6    0.52    0.90
   2   1   8   25.34    0.86
   6   2   4    5.83    0.98
   3   2   8  168.42    1.54
   6   3   4  120.27    1.80
   3   3   8    0.52    0.45
   4   1   7  128.71    1.74
   4   4   7   63.52    0.83
   3  -1   4    3.03    0.62
   2   0   7   30.24    1.17
   0   1   8    0.04    0.57
   1   1   8    6.64    0.69
   2  -1   5  440.18    2.68
   5   1   5   30.25    1.35
   5   2   6   21.07    1.08
   5   3   6    0.65    0.78
   4   0   5   20.64    1.10
   4   2   7  114.44    1.62
   3   0   6    0.54    1.05
   1   0   7   82.35    1.47
   4   3   7  101.49    1.33
   4   0   4   89.65    1.39
   0   0   7    0.37    0.77
   5   1   4   72.93    1.42
   3   1   7   94.02    1.52
   2   3   8   17.92    0.66
   5   4   5    3.33    0.77
   4   1   6  157.03    2.04
   5   2   2  462.19    2.59
   5   2   5    5.28    0.94
   1   2   8   71.38    1.15
   5   4   4  269.28    2.62
   3   4   7   15.49    0.69
   5   2   3  520.36    3.02
   0   2   8    9.74    0.64
   4   2   6   77.31    1.57
   5   3   4   44.18    1.35
   5   3   3   33.23    1.20
   4   3   6  102.35    1.72
   3   1   6    9.50    1.04
   0   3   8   -0.04    0.48
   1   0   6   26.42    1.05
   4   1   4   34.35    1.05
   2   2   7   25.71    1.13
   1   5   7   64.55    0.84
   0   0   6 1678.14    5.16
   4   2   5   19.76    1.09
   2   4   7   15.37    0.71
   0   1   7   20.35    0.97
   3   2   6    0.35    0.92
   4   3   5  171.13    2.00
   2   3   7   89.14    1.45
   2   6   5    1.57    0.44
   2   1   6  203.92    2.12
   3   4   6    0.10    0.74
   4   2   4   74.68    1.39
   3   3   6    5.41    0.97
   0   5   7    9.42    0.43
   1   0   5  139.67    1.49
   4   4   4   52.04    1.39
   3   5   5   23.96    0.93
   2   5   6   78.34    1.17
   4   2   3    8.95    0.70
   1   4   7   45.78    1.01
   3   1   4    2.79    0.62
   1   3   7  132.92    1.78
   4   4   3    4.59    1.01
   0   2   7    0.26    0.91
   4   3   2    9.36    0.79
   3   2   5   42.37    1.24
   2   2   6  114.73    1.78
   4   3   3   10.99    0.80
   2   1   5  435.17    2.72
  -1   2   7   69.52    1.30
   3   4   5   20.71    1.14
   3   3   5   56.74    1.47
   2   4   6   78.15    1.44
   0   4   7   -0.17    0.63
   3   5   4    3.03    0.90
   0   1   6    0.35    0.77
   1   5   6    0.52    0.65
   3   2   4   64.90    1.21
  -1   3   7  128.75    1.61
   1   2   6   21.36    1.11
   3   5   3  226.91    2.63
  -1   1   6    7.22    0.85
   2   6   3    0.65    0.73
   2   2   5    2.11    0.86
   3   3   4    2.13    0.84
   1   4   6   14.28    1.11
   1   3   6    2.95    0.91
   0   5   6    0.43    0.73
   2   4   5    3.43    1.09
   0   6   5    0.31    0.57
   2   3   5  286.36    2.58
   3   4   3  364.84    2.75
   1   6   4   72.98    1.28
   2   5   4   20.50    1.03
  -1   5   6    1.34    0.60
   0   1   5   58.65    1.14
   0   3   6   -0.04    1.04
   3   4   2  219.58    2.19
   0   4   6  798.64    4.01
   1   5   5   40.57    1.17
   2   2   4  572.49    2.98
   1   2   5  123.57    1.72
  -1   2   6   21.80    1.06
  -2   5   6   84.42    1.21
  -1   6   5   24.76    0.77
  -3   2   6    0.58    0.74
  -2   2   6  107.54    1.56
   2   3   4   68.61    1.32
   2   4   4  268.25    2.43
   1   4   5   64.94    1.46
  -4   4   6   40.78    0.87
  -1   4   6   14.56    1.02
   2   5   3   -0.46    0.97
  -2   6   5    1.95    0.51
   1   3   5   78.83    1.56
  -4   3   6   94.68    1.32
   1   6   3   19.71    1.06
  -2   4   6   79.03    1.46
   0   5   5   49.55    1.26
  -3   3   6    6.40    0.84
  -2   3   6  140.80    1.75
  -3   4   6    0.15    0.65
  -2   7   3    0.06    0.36
   0   2   5    0.10    0.78
   2   5   2   38.34    1.46
   1   5   4    3.95    0.89
  -5   5   5    5.64    0.50
   1   6   2   79.33    1.81
   2   4   3    1.96    0.83
   0   4   5   -0.16    0.94
   0   3   5   72.54    1.46
  -1   6   4   73.65    1.30
   1   4   4  143.33    2.01
   1   3   4    3.00    0.76
   0   6   3    0.38    0.85
   2   4   2  291.18    2.36
  -2   5   5  154.57    1.86
   1   5   3  333.71    2.80
   0   5   4    0.12    0.88
  -2   6   4  117.45    1.57
  -1   3   5   78.21    1.54
   8   1   4    1.86    1.14
   5  -1   3   46.02    1.34
   5   0   5    5.49    1.17
   5  -1   2  167.63    1.79
   7   0   1  188.03    2.08
   7   0   3    0.66    0.98
   2   0   5    2.14    1.05
   8   1   3    1.00    0.93
   8   2   4   39.40    1.18
   3   1   6    9.72    1.05
   4   1   6  149.68    1.90
   6   0   4    8.10    1.16
   8   1   2    2.87    0.87
   8   3   4    1.38    0.60
   6   1   5  149.81    2.11
   5   2   6   19.93    0.94
   7   3   5   17.45    0.85
   6   0   3    1.13    0.94
   5   0   4  584.53    3.53
   8   2   3   -0.28    0.79
   5   3   6    0.20    0.67
   8   4   3    0.10    0.53
   8   2   2   20.04    1.03
   6   0   1  175.15    1.71
   7   1   0   -0.32    0.68
   7   1   3    1.27    0.88
   3   2   6   -0.60    0.75
   8   3   3   -0.31    0.62
   7   2   4   17.51    1.04
   6   1   4  166.09    1.99
   8   4   2   12.23    0.67
   5   0   3  582.19    3.06
   8   3   2    2.10    0.73
   8   4   1  172.42    1.59
   6   4   5   87.97    1.21
   3   4   6   -0.11    0.47
   8   3   1   30.01    0.92
   7   3   4  222.18    2.04
   6   3   5  103.13    1.46
   3   3   6    5.31    0.66
   7   4   4   10.56    0.61
   5   2   5    6.25    0.94
   7   2   3    1.47    0.87
   7   5   3    0.20    0.46
   6   1   3    1.87    0.85
   5   1   4   71.27    1.36
   6   2   4    5.16    0.93
   5   3   5   17.84    1.06
   6   5   4   58.69    0.83
   7   2   0    0.01    0.64
   7   3   3    0.67    0.80
   7   4   3    1.52    0.73
   6   1   2  261.76    2.08
   4   1   4   32.75    1.03
   7   2   1  151.25    1.69
   6   1   1  206.40    1.76
   6   3   4  122.12    1.64
   7   5   0   -0.22    0.60
   5   1   3   45.06    1.11
   6   4   4    3.12    0.71
   6   2   3    0.78    0.95
   7   5   1   38.23    0.97
   5   2   4  479.13    2.97
   2   2   5    2.44    0.59
   7   4   2   39.04    1.09
   7   3   0   -0.15    0.66
   7   3   1   62.86    1.22
   4   4   5   16.01    0.79
   6   6   2    8.43    0.51
   7   4   0    0.06    0.74
   3   5   5   24.13    0.69
   7   4   1  101.41    1.43
   6   5   3    0.69    0.54
   5   5   4   25.35    0.77
   5   1   2  166.32    1.50
   6   2   2   33.74    1.12
   6   3   3    1.91    0.82
   3   3   5   55.15    1.08
   4   2   4   74.76    1.30
   6   4   3   -0.19    0.85
   3   4   5   20.98    0.88
   5   2   3  547.67    2.99
   6   2   0  204.73    1.65
   2   4   5    3.08    0.65
   3   6   4   20.46    0.61
   6   5   2   83.33    1.28
   6   3   2  172.52    1.80
   4   3   4   30.06    1.12
   6   4   2   16.55    0.90
   5   5   3   18.31    0.86
   5   2   2  494.71    2.69
   5   6   2  114.79    1.31
   2   6   4  114.33    1.14
   4   2   3    9.30    0.71
   4   6   3    2.00    0.54
   6   3   0  107.01    1.37
   5   6   1    3.79    0.71
   3   7   2    0.35    0.48
   5   3   2   99.03    1.44
   5   5   2   57.13    1.25
   4   7   0   42.83    0.98
   4   3   3   12.03    0.82
   4   5   3    4.86    0.83
   2   3   4   65.78    1.07
   5   4   2  259.43    2.31
   3   6   3  143.69    1.49
   4   4   3    5.61    0.88
   4   6   2   18.17    0.84
   2   4   4  273.61    2.12
   1   3   4    1.69    0.59
   5   5   1    1.01    0.83
   1   5   4    3.60    0.70
   0   5   4    0.40    0.61
   3   7   1   25.13    0.84
   2   7   2    8.80    0.53
   5   4   1   11.37    0.91
   5   3   0    0.11    0.67
   3   3   3  420.64    2.55
   5   5  -1    1.50    1.03
   3   5   3  235.12    2.17
   5   3  -1    9.88    0.73
   4   3   2    9.77    0.79
   4   5   2    9.32    0.90
   4   6   1   47.56    1.28
   5   4   0   -0.23    0.91
   5   4  -1   10.67    0.96
   4   4   2   28.79    1.11
   3   7   0    0.33    0.63
   1   6   3   18.82    0.79
   0   6   3   -0.12    0.62
   2   7   1   78.83    1.22
  -1   7   2    3.14    0.47
   0   7   2    0.08    0.49
   4   5   1  175.25    2.17
   4   3   1  434.20    2.61
   3   5   2    1.10    1.01
   4   4   1   95.99    1.58
   3   6   1   14.48    1.06
   3   3   2    1.04    0.62
   3   4   2  214.81    2.17
   1   5   3  340.41    2.57
   2   7   0   75.26    1.39
   1   7   1   51.95    1.14
   2   7  -1   78.32    1.64
   1   4   3   47.00    1.12
   3   6   0    0.19    1.11
   3   5   1   79.65    1.73
   0   5   3    5.09    0.75
   4   4  -2   28.87    1.28
   4   4  -1  103.02    1.79
   2   5   2   36.77    1.23
   3   6  -1   14.87    1.64
   0   7   1   23.11    0.86
   2   6   1    2.45    1.00
   1   7   0   -0.08    0.77
   0   4   3    0.31    0.71
   3   4   1   27.85    1.05
   2   4   2  290.78    2.44
   0   6   2    5.38    0.81
   1   7  -1   55.50    1.54
   3   5   0   -0.07    1.07
  -1   6   2   83.26    1.51
   1   7  -2    3.05    0.89
   2   6   0   66.13    1.81
   0   7   0    0.35    0.78
   2   5   1  178.38    2.34
   1   6   1   67.23    1.60
   3   4   0   -0.21    0.95
   3   5  -2    0.94    1.42
   2   6  -1    3.19    1.39
  -3   7   0   -0.11    0.54
  -1   7   0   -0.55    0.80
   0   5   2   -0.19    0.88
   3   4  -3  350.76    3.54
   2   4   1   21.87    1.01
   0   6   1    0.18    0.90
   1   6   0    0.66    1.16
   2   5   0  208.75    2.69
  -1   7  -3  128.23    1.82
  -1   7  -1   53.10    1.32
   1   5   1  124.71    1.97
  -1   5   2    7.98    1.06
   0   4   2    4.22    0.90
  -2   7  -1   81.26    1.37
  -3   5   2    1.20    0.90
  -2   5   2   35.27    1.26
  -2   7  -3    0.36    0.62
   2   5  -3    0.74    1.58
   1   6  -2   86.38    2.50
  -3   6   1   14.52    0.98
  -2   6   1    3.20    0.91
   2   4   0  147.12    1.95
  -3   7  -2    0.74    0.58
   1   4   1  254.54    2.34
  -5   6   0    0.43    0.62
   0   5   1   45.80    1.44
   0   6  -4   12.09    1.45
  -1   4   2  179.09    1.90
   1   5   0   -0.05    1.17
   0   6  -1    0.18    1.38
  -1   6   0    0.61    1.11
  -2   6  -5    1.98    0.74
   0   6  -3    0.33    1.51
   2   4  -3    3.65    1.60
  -4   6   0   41.62    1.22
  -3   6   0    0.38    1.09
   1   4   0    0.49    0.91
   0   5   0   -0.23    1.27
  -1   6  -1   72.85    2.05
   1   5  -2    7.10    1.82
  -2   5   1  183.66    2.37
  -5   6  -1    3.74    0.78
  -4   5   1  168.47    2.12
  -3   5   1   80.00    1.73
  -2   6  -1    3.80    1.44
  -1   5   0    0.30    1.14
  -4   6  -4   28.97    1.11
  -3   6  -4   21.47    1.27
  -3   5  -6    2.85    0.62
   0   5  -4   -0.29    1.93
  -5   6  -3  151.10    1.68
  -2   6  -3    1.06    1.32
  -4   6  -2   18.54    1.23
  -3   6  -2   99.53    2.23
   0   5  -2    1.58    1.56
  -4   6  -3    1.78    0.86
  -5   5   0    0.74    0.98
  -2   4   1   22.38    1.04
  -1   5  -1  134.99    2.55
   0   4  -5    0.88    1.79
  -4   5   0  132.00    2.28
  -3   5   0   -0.16    1.08
   5  -3   1   12.27    1.11
   8  -2   3    0.31    0.93
   7  -2   4   16.66    1.02
  10   0   1  155.11    1.38
   8  -2   2   22.37    1.14
   9   0  -1    3.32    0.75
  10   0   2   -0.13    0.44
   8  -1  -1   42.16    1.18
   9  -1   3   33.47    0.90
   7  -2   0   -0.26    0.94
   6  -2   4    4.98    1.00
   6  -1  -2  269.13    2.04
   9  -1   1    2.45    0.98
   9  -1   2  143.31    1.67
   5  -2   4  465.15    3.10
   7  -2   2   69.67    1.69
   9   1  -1    2.23    0.69
   7  -1  -1   89.35    1.58
   8  -1   0  199.55    2.10
   6  -2   1  142.97    1.84
   6  -2   2   33.83    1.26
   8  -1   3    0.01    0.96
   4  -2   3   10.85    0.85
   5  -2   3  534.90    3.15
   8  -1   1   40.31    1.37
   8   0  -1  349.33    2.48
   9   0   3  211.24    1.79
   5  -2   1   18.59    0.89
   8  -1   2    3.05    0.93
   9   0   1    3.07    0.81
   9   1   4  113.15    1.13
   5  -2   2  480.26    2.88
   6  -1  -1  211.12    1.85
   9   0   2    0.11    0.75
   7  -1   0    0.26    1.03
   9   2   4    3.52    0.38
   9   3   0    0.29    0.53
   7  -1   3    1.04    0.87
   7  -1   1   88.24    1.55
   8   1  -1   40.56    1.06
   9   1   3   31.97    0.83
   9   2   0   -0.04    0.66
   7  -1   2  419.72    2.91
   7   0  -1  184.86    1.78
   9   1   1    2.13    0.74
   6  -1   0  123.10    1.49
   8   0   3    0.72    0.95
   9   1   2  135.25    1.51
   8   0   1  345.41    2.68
   8   0   2   25.99    1.10
   9   2   3  174.05    1.43
   9   3   3   23.26    0.55
   6  -1   1  208.07    1.94
   8   2  -1  289.43    2.11
   9   3   1    1.49    0.61
   6  -1   2  259.49    2.18
   8   1   4    1.73    0.67
   9   2   2   -0.07    0.61
   6   0  -1  171.13    1.62
   7   1   5   21.41    0.84
   9   3   2   96.66    1.11
   5  -1   3   42.98    1.03
   7   0   3    1.60    0.92
   5   0   5    4.78    0.69
   7   1  -1   85.44    1.27
   8   1   3    0.34    0.89
   5  -1   2  156.69    1.55
   7   0   1  185.66    1.98
   8   1   1   40.05    1.15
   8   2   4   38.87    0.88
   7   0   2   87.55    1.50
   8   1   2    2.88    0.87
   6   0   4    8.08    0.80
   8   2   0   45.32    1.12
   7   2   5   44.31    0.97
   8   3   4    1.23    0.42
   6   1   5  147.79    1.62
   7   2  -1  148.46    1.61
   8   2   3    0.70    0.72
   8   4   3    0.55    0.51
   6   0   3   -0.21    0.76
   8   2   1  293.85    2.31
   6   0   1  178.24    1.74
   5   0   4  589.75    2.97
   8   2   2   21.75    0.97
   8   3   3    0.44    0.66
   7   1   3    1.78    0.94
   7   3  -1   65.62    1.24
   7   5   0   -0.24    0.54
   7   1   1   87.55    1.53
   8   3   2    2.19    0.85
   7   1   2  430.76    2.85
   7   2   4   17.34    0.99
   5   1   5   28.76    0.95
   5   3   6    0.37    0.48
   4   0   4   89.47    1.21
   6   2   5  140.91    1.57
   7   2   0    0.07    0.68
   7   4   4   10.62    0.59
   7   5   3    0.25    0.52
   7   3   4  223.77    1.90
   7   2   3    0.68    0.85
   6   2  -1  137.82    1.47
   7   2   1  153.31    1.80
   7   3   0   -0.13    0.89
   7   4   0    0.56    0.86
   6   1   3    2.48    0.82
   7   2   2   71.62    1.39
   6   1   1  214.21    1.88
   7   3   3    1.46    0.93
   7   4   3    1.11    0.76
   6   1   2  269.31    2.19
   5   1   4   72.94    1.28
   6   2   4    5.38    0.87
   5   2   5    5.89    0.83
   7   3   1   65.62    1.40
   4   4   6   37.56    0.73
   6   5   4   61.71    0.93
   6   3  -1  116.12    1.48
   6   4  -1   89.10    1.45
   6   2   0  206.11    1.85
   6   2   3    0.25    0.84
   6   3   4  122.20    1.63
   6   4   4    2.57    0.84
   5   1   3   46.76    1.05
   5   3   5   17.86    0.88
   6   2   1  140.63    1.68
   6   2   2   33.54    1.17
   6   5   3    0.93    0.79
   5   1   2  167.31    1.59
   4   1   4   32.89    0.87
   6   3   0  107.49    1.53
   3   4   6    0.03    0.52
   5   6   0   -0.06    0.71
   6   4   3    0.69    0.92
   5   5  -1    0.81    0.87
   5   6   3  156.32    1.62
   6   3   1  117.18    1.70
   6   3   2  168.40    1.98
   5   5   4   24.45    0.92
   5   2   0    0.17    0.61
   5   2   3  546.33    3.18
   5   3  -1   11.98    0.77
   5   3   4   45.30    1.23
   4   3   5  174.44    1.88
   5   6   2  119.27    1.74
   5   4   4  262.14    2.34
   4   4   5   15.59    0.85
   5   2   1   18.17    0.88
   5   2   2  473.13    2.78
   4   2   4   75.53    1.28
   5   5   3   19.25    1.03
   5   3   3   32.82    1.28
   5   5   0   -0.03    1.14
   5   3   0   -0.05    0.76
   2   6   5    1.65    0.39
   3   5   5   24.20    0.87
   5   3   2   91.35    1.51
   3   3   5   55.23    1.21
   5   4   0    0.75    0.86
   4   5   4   19.44    0.93
   4   6   3    1.98    0.74
   3   7   2    0.60    0.60
   5   3   1   11.21    0.85
   4   2   3    9.57    0.71
   5   4   1   11.43    1.14
   5   4   2  255.53    2.59
   3   4   5   21.56    1.03
   3   6   4   19.64    0.73
   4   4   4   51.92    1.26
   4   6   2   20.08    1.22
   3   2   4   63.20    1.17
   2   7   3    0.05    0.45
   4   4  -1   99.30    1.65
   4   5   3    4.39    0.99
   4   3   3   10.78    0.94
   2   5   5  143.23    1.64
   4   4   3    5.25    1.07
   4   5   0  138.94    2.37
   4   5   2   10.83    1.45
   3   5   4    2.86    0.80
   3   6   3  148.80    1.96
   0   6   5   -0.18    0.47
   2   4   5    3.36    0.87
   4   3   2    9.80    0.80
   3   4   4   41.18    1.43
   4   3   1  418.32    2.65
   4   4   2   29.97    1.27
   3   6   0    0.38    1.04
   1   5   5   39.91    1.00
   3   5   3  228.17    2.62
   3   3   3  406.61    2.71
   1   4   5   62.41    1.35
   2   5   4   21.47    1.09
   2   6   3    1.68    1.04
   1   6   4   72.56    1.24
   3   4   3  356.60    2.87
   1   7   2    4.04    0.78
   2   3   4   66.54    1.34
   3   5   2    1.07    1.37
   0   5   5   48.31    1.12
   2   6  -1    1.76    1.16
   1   7   0    0.61    0.94
   3   4  -1   28.27    1.15
   3   5   0    0.50    1.46
   1   7   1   53.51    1.45
   3   3   2    0.57    0.63
   3   4   2  213.04    2.41
  -1   7   3  121.00    1.31
   3   4   0    0.01    0.94
   0   4   5    0.27    0.79
   2   5   3    0.24    0.99
  -1   5   5   39.14    1.03
   2   6   1    2.94    1.43
   0   7   2   -0.09    0.83
   1   6   3   19.54    1.15
  -2   7   3    0.33    0.44
   0   7   0    0.55    0.87
   2   4   3    2.68    0.93
   1   3   4    3.20    0.71
  -1   7   2    3.35    0.70
   0   6   3    0.16    0.89
   1   5   3  351.99    3.09
  -3   6   4   20.42    0.74
   2   4   2  298.36    2.64
  -2   4   5    2.25    0.79
  -1   7   1   53.60    1.39
  -2   7   2    8.89    0.80
   0   4   4   25.84    1.22
   1   4   3   46.53    1.28
  -1   5   4    3.95    0.90
   0   6   2    6.35    1.24
  -1   6   3   20.24    1.15
  -2   7   1   81.41    1.49
   0   3   4    0.33    0.65
   1   5   2    7.37    1.24
   0   6  -1    1.85    1.33
   0   5   3    4.67    1.03
  -2   5   4   22.86    1.16
  -2   6   3    1.15    0.81
   0   2  -7   -0.30    0.91
  -1   2  -6   20.47    1.30
  -1   1  -7  183.00    2.60
  -2   1  -5  448.77    3.38
  -1   2  -5  125.19    2.03
  -2  -1  -6  201.47    2.65
   1   1  -8    6.45    1.02
   1   3  -4    1.75    0.85
  -2  -2  -5    2.17    1.37
   0   2  -6 1378.80    6.24
   1  -2  -8   71.72    1.50
   2   1  -8   24.62    1.29
  -2   0  -5    1.92    1.04
   0   1  -7   21.10    1.41
  -1   1  -6    7.40    1.38
  -2  -1  -5  441.39    3.52
   3   1  -8    0.35    0.83
   4   2  -7  111.52    1.82
   1  -1  -8    6.69    1.25
   3   2  -7   23.30    1.34
  -1  -2  -6   20.23    1.57
   5   0  -8   80.16    1.23
   0  -2  -7   -0.37    1.15
   2   0  -8   30.12    1.35
   0   0  -7    0.65    1.47
   1   1  -7  181.02    2.73
   0  -3  -6    0.09    1.28
   2  -1  -8   26.27    1.34
   3   0  -8  185.84    2.25
   4   0  -8    4.47    0.90
   0   1  -6    0.64    1.64
   4  -2  -8    3.59    0.65
   3  -1  -8    0.39    1.07
   2   2  -6  112.40    2.13
   4  -1  -8    3.35    0.92
   2   1  -7  119.87    2.30
   1   2  -5  124.80    2.20
   5   1  -7    7.55    1.28
   3   2  -6   -0.10    1.27
   4   2  -6   74.31    1.99
  -1  -1  -5  119.06    2.25
   3   1  -7   90.34    2.10
   7   1  -6    0.09    0.88
   1   1  -6    7.66    1.45
   0  -2  -6 1342.14    6.75
   2   2  -5    3.66    1.22
   4  -3  -7   89.25    1.70
   1  -3  -6    1.61    1.40
   2  -1  -7  122.94    2.52
   5   0  -7   14.36    1.41
   1   0  -6   26.10    2.02
   3   2  -5   42.44    1.63
   4   0  -7  120.14    2.38
   0   0  -5    0.09    1.17
   1   1  -5  122.89    2.28
   5   2  -5    4.81    1.48
   3  -1  -7   88.20    2.40
   6   1  -6   96.69    2.22
   1  -2  -6   21.76    1.86
   3   1  -6   11.23    1.50
   4  -2  -7  107.16    2.09
   5  -2  -7   11.68    1.11
   4  -1  -7  119.57    2.47
   5  -1  -7    7.64    1.21
   1  -1  -6    8.44    1.73
   2  -3  -6  139.82    2.70
   5   1  -6    0.20    1.45
   2   1  -5  448.05    3.77
   1   0  -5  141.72    2.42
   3  -3  -6    5.42    1.58
   2  -1  -6  202.46    3.13
   3   0  -6   -0.73    1.54
   7  -1  -6    1.33    1.15
   6   0  -6   82.70    2.20
   8   0  -5  218.02    2.80
   6  -3  -6   74.31    1.51
   7  -2  -6    3.98    0.90
   1  -2  -5  123.36    2.53
   1  -1  -5  125.23    2.32
   5   0  -6   25.57    1.68
   3  -2  -6    0.00    1.48
   3  -1  -6   10.00    1.65
   6  -1  -6   99.97    2.35
   5   1  -5   30.31    2.02
   6  -4  -5   85.10    1.58
   6  -2  -6   75.37    1.88
   4  -1  -6  144.92    2.93
   2   0  -5    1.88    1.22
   2  -3  -5  266.74    3.43
   4  -2  -6   73.06    2.17
   5  -2  -6   19.41    1.78
   5  -1  -6   -0.84    1.45
   5  -4  -5    3.43    1.10
   8  -1  -5   44.47    1.50
   8  -2  -5  194.12    2.25
   1  -3  -4    3.01    1.25
   2  -1  -5  434.15    3.97
   9  -1  -4  114.53    1.94
   7   1  -4  288.54    3.83
   9  -2  -4    3.88    0.79
   7  -3  -5   17.72    1.08
   3  -3  -5   56.64    1.99
   4   0  -5   19.65    1.87
   7  -1  -5   23.84    1.86
   5   0  -5    4.83    1.65
   8   0  -4   45.22    2.04
   6  -3  -5  102.40    2.23
   7  -2  -5   46.05    1.72
   3  -1  -5   87.41    2.22
   4   1  -4   33.94    1.70
   3  -2  -5   41.70    1.94
   6  -5  -3    0.33    0.74
   8  -3  -4    1.49    0.87
   6  -2  -5  141.77    2.80
   4  -1  -5  225.00    3.17
   6  -1  -5  151.90    2.90
   2  -3  -4   66.28    1.93
   4  -2  -5   19.64    1.67
   5  -1  -5   28.73    1.85
   6  -4  -4    3.10    1.23
   9  -3  -3   23.95    0.90
   5  -2  -5    5.86    1.53
   8  -1  -4    1.44    1.65
   8  -2  -4   40.33    1.73
   7   1  -3    0.30    1.81
   5  -4  -4  265.03    3.20
   2  -2  -4  584.21    4.11
   7  -3  -4  221.07    3.03
   3  -3  -4    2.10    1.54
   4   0  -4   91.71    1.97
   9   0  -2    0.07    1.61
   5   0  -4  591.53    4.75
   8   0  -3    1.25    1.64
   7  -2  -4   17.38    1.63
   3  -1  -4    2.94    1.08
   5   1  -3   44.88    1.75
   6  -3  -4  118.46    2.45
   3  -2  -4   63.15    1.82
   5  -3  -4   44.66    1.94
   6  -1  -4  165.17    2.98
   8  -3  -3   -0.39    1.08
   6  -2  -4    5.19    1.58
   4  -1  -4   32.77    1.52
   4  -2  -4   74.72    2.08
   5  -1  -4   73.40    2.08
   8  -1  -3   -0.13    1.82
   6  -4  -3    1.15    1.31
   8  -4  -2   12.39    1.08
   5  -2  -4  473.21    4.38
   8  -2  -3    0.74    1.53
   7   0  -3    1.19    1.55
   4  -4  -3    4.57    1.35
   5  -4  -3  332.20    3.61
   7  -3  -3    0.68    1.53
   8   0  -2   27.00    2.28
   7  -1  -3    1.90    1.47
   3  -3  -3  428.70    3.63
   7  -2  -3    1.32    1.48
   6  -3  -3    1.97    1.39
   8  -3  -2    1.91    1.21
   9  -3  -1    1.89    0.90
   8  -4  -1  192.28    2.37
   5  -3  -3   33.09    1.74
   6  -1  -3    3.41    1.40
   9  -1  -1    2.65    1.69
   6  -2  -3    0.02    1.35
   9   0   0    1.01    1.57
   5  -5  -1    1.37    1.13
   7  -5   0    0.36    0.77
   8  -2  -2   22.17    1.68
   9  -2  -1    3.42    1.20
   5  -1  -3   43.58    1.67
   7   0  -2   87.74    2.45
   4  -2  -3    8.82    1.07
   4  -4  -2   28.47    1.61
   7  -3  -2  311.31    3.49
   9  -3   0   -0.15    0.84
   7  -4  -1   99.17    2.10
   8  -3  -1   34.19    1.60
   7  -2  -2   67.95    2.17
   9  -1   0   -0.11    1.62
   6  -5   0   65.79    1.67
   6  -3  -2  167.59    2.82
   9  -2   0    0.10    1.27
   6  -1  -2  261.88    3.25
   5  -3  -2   92.89    2.02
   6  -2  -2   33.75    1.66
   5  -5   0    0.44    1.01
   4  -3  -2    9.94    1.17
   8  -4   1  187.76    2.32
   9  -1   1    2.37    1.57
   7  -3  -1   63.15    1.96
   5  -2  -2  457.89    3.62
   5  -4  -1   10.21    1.24
   7  -4   0   -0.21    1.16
   8  -3   0  154.62    2.48
   9  -3   3   24.10    0.87
   4  -4  -1   97.02    1.99
   7  -1  -1   91.42    2.51
   7  -2  -1  153.51    2.74
   8  -4   3    0.40    0.72
   6  -3  -1  113.69    2.28
   5  -5   1    0.80    1.02
   9  -1   3   33.98    1.40
   8  -3   1   34.52    1.53
   7  -4   1  101.17    1.98
   7  -3   0    1.09    1.31
   6  -2  -1  138.39    2.40
   6  -1  -1  212.07    2.72
   6  -5   3    0.92    0.75
   5  -4   0   -0.19    1.23
   8  -2   1  310.70    3.55
   7  -1   0   -0.02    1.44
   7  -4   2   41.06    1.41
   5  -2  -1   17.11    1.04
   4  -4   0   69.00    1.65
   6  -3   0  105.26    2.28
   3  -4   0    0.76    0.86
   8  -3   3   -0.08    0.89
   8  -3   4    0.94    0.84
   7  -4   3    1.84    0.98
   7  -3   1   63.69    1.91
   8  -2   2   21.20    1.72
   8   0   3    1.73    1.53
   5  -5   3   17.69    1.08
   7  -4   4   11.08    0.95
   6  -2   0  197.05    2.65
   8  -2   5  194.73    1.81
   6  -1   0  125.73    2.28
   5  -4   1   10.57    1.33
   5  -3   0    0.74    0.99
   7  -2   1  153.26    2.67
   8  -2   3    1.42    1.08
   8  -1   5   44.06    1.20
   7  -2   1  154.36    2.07
   3  -5   4    2.30    0.95
   8  -2   3    0.43    0.79
   4  -3   0  377.65    2.76
   6  -3   1  119.07    2.09
   6  -4   3   -0.13    1.05
   6  -4   5   89.59    1.48
   6  -4   4    3.63    0.96
   8  -1   3    0.48    0.82
   5  -4   6   12.07    0.70
   7  -3   3    0.88    0.94
   1  -4   2  190.62    2.06
   7  -3   4  229.96    2.34
   5  -3   1   11.09    1.08
   7  -2   2   68.04    1.64
   8  -1   4    1.09    0.67
   6  -3   2  172.25    2.35
   2  -4   2  304.37    2.57
   5  -4   5    4.45    0.93
   6  -2   1  142.71    1.90
   4  -3   1  427.72    2.98
   1  -4   3   47.85    1.38
   4  -4   3    5.36    1.08
   6  -3   6   76.51    1.24
   5  -3   7    6.54    0.65
   7  -1   2  403.58    2.98
   3  -4   6    0.51    0.74
   6  -3   3    2.07    1.14
   7  -2   3    1.15    0.93
   2  -4   3    2.91    1.13
   4  -4   4   54.07    1.53
   5  -3   2   95.00    1.87
   1  -4   5   60.84    1.59
   6  -3   4  118.57    1.98
   6  -3   5  107.67    1.75
   7  -2   5   44.30    1.28
   3  -4   5   22.45    1.35
   6  -2   7   17.63    0.66
   2  -4   5    2.33    1.12
   4  -3   2    9.62    1.06
   5  -3   3   32.35    1.51
   5  -3   6   -0.30    1.00
   7  -1   3    0.93    0.96
   5  -3   5   18.03    1.20
   6  -2   3    1.04    1.12
   6  -2   6   78.49    1.52
   4  -2   8    3.47    0.55
   7   0   3    1.53    1.00
   3  -3   2    0.73    0.78
   4  -3   6  103.76    1.75
   2  -3   7   83.66    1.54
   5  -2   2  474.89    3.08
   6  -2   4    5.82    1.04
   6  -2   5  148.00    2.16
   5  -2   7   12.17    0.87
   5  -1   8   54.94    0.86
   4  -3   4   30.37    1.54
   3  -3   3  417.92    3.01
   5  -2   3  532.81    3.54
   2  -2   8   27.38    0.90
   6  -1   3    2.00    1.05
   3  -3   4    1.76    1.11
   1  -3   6    3.60    1.12
   5  -2   6   21.20    1.18
   6  -1   6  101.48    1.61
   4  -2   7  109.63    1.67
   5   0   8   83.02    1.05
   5  -2   4  477.51    3.52
   5  -2   5    6.29    1.12
   1  -3   4    2.14    0.93
   2  -3   4   68.12    1.42
   1  -3   5   77.94    1.66
   2  -3   5  283.46    2.69
   6  -1   5  150.23    2.08
   4  -1   8    3.23    0.63
   4  -2   6   75.87    1.75
   3  -2   7   24.19    1.26
   6   0   3    0.39    0.80
   4  -2   4   76.13    1.59
   4  -2   5   20.26    1.23
   5  -1   6    0.22    0.98
   3  -1   8   -0.05    0.70
   6   0   4    7.87    1.08
   6   0   5  161.81    2.10
   0  -2   7    0.01    1.05
   2  -2   7   25.30    1.18
   4  -1   7  127.28    1.94
   5   0   7   15.07    0.95
   4   0   8    4.73    0.68
   3  -2   6    0.77    0.97
   5  -1   4   73.76    1.57
   5  -1   5   31.29    1.29
   3  -2   5   41.92    1.51
   2   1   9    1.45    0.40
   3  -2   4   64.56    1.39
   0  -1   8   -0.67    0.84
   1  -1   8    6.99    0.89
   4   1   8    2.83    0.68
   5   2   7   11.41    0.69
   4  -1   6  155.87    2.13
   5   0   6   26.67    1.17
   0  -2   6 1392.21    5.52
   1  -2   6   22.45    1.19
   3  -1   7   94.70    1.73
   5   0   3  580.29    3.09
   3   0   8  194.13    1.91
   4  -1   5  235.37    2.49
   5   0   5    4.83    1.07
   4   0   7  130.29    1.90
   5   3   6   -0.32    0.65
   1  -2   5  121.60    1.81
   0  -2   5    0.87    0.85
   2  -1   7  124.00    2.00
   3  -1   6    9.04    1.19
   2   0   8   30.64    1.03
   3   1   8    0.39    0.70
   5   2   6   19.77    0.93
   1  -1   7  180.78    2.26
   4   0   6   98.40    1.92
   5   1   5   29.72    1.20
   4   1   7  128.58    1.87
  -1  -1   7  174.64    2.19
   5   1   4   71.71    1.45
   3   2   8  169.34    1.63
   4   3   7   87.45    1.20
   3  -1   5   91.20    1.65
   3   0   7   27.99    1.26
  -1   0   8   79.79    1.49
   3  -1   4    2.91    0.72
   2  -1   6  204.36    2.43
   0   0   8   14.33    1.04
   5   2   5    6.61    0.93
   4   0   5   20.02    1.18
   2   1   8   26.85    1.02
   5   2   4  459.15    3.00
   4   0   4   89.73    1.43
   2   0   7   29.54    1.43
   4   1   6  153.43    2.07
   2  -1   5  438.77    2.90
   3   0   6    0.41    0.96
   3   1   7   96.03    1.75
   2   3   8   17.48    0.67
   1   1   8    7.08    0.94
   0  -1   6    0.81    1.06
   4   3   6   95.39    1.54
  -1  -1   6    8.54    1.08
  -2   1   8   25.43    0.92
   3   0   5   63.55    1.48
   3   2   7   24.78    1.19
  -1   1   8    7.80    0.90
   1   2   8   73.91    1.37
   2   0   6  115.79    1.96
  -2   0   7   31.22    1.32
   1   3   8    4.39    0.62
   0   4   8    4.86    0.40
   0   0   7    0.44    0.93
   3   1   6    9.45    1.13
   2   1   7  123.37    1.92
   0  -1   5   60.02    1.25
   4   2   5   18.51    1.04
   0   2   8   11.18    0.88
  -2   2   8   28.22    0.90
   0   3   8    0.07    0.66
   3   4   6    0.00    0.70
   4   2   4   72.46    1.35
   2   2   7   25.56    1.23
   2   0   5    1.62    0.77
   1   0   6   25.64    1.19
   1   1   7  177.39    2.21
   3   2   6    0.32    0.98
   2   3   7   89.75    1.65
  -1   3   8    3.59    0.67
   0   5   7    9.11    0.52
   2   1   6  203.57    2.29
  -3   1   7   92.71    1.60
   0   1   7   21.39    1.13
   1   2   7   74.53    1.58
   1   4   7   46.47    1.03
   1   0   5  143.46    1.73
  -2   0   6  118.86    1.80
  -1   0   6   26.52    1.21
  -1   1   7  176.66    2.11
   3   4   5   20.81    1.05
  -1   5   7   64.60    0.85
   1   3   7  136.96    1.87
   2   2   6  114.28    1.91
   3   3   5   55.76    1.37
   2   1   5  451.49    2.96
   1   1   6    7.57    1.04
   0   2   7    0.37    1.05
   0   4   7    0.13    0.70
   3   2   4   65.38    1.30
  -4   3   7   94.44    1.23
  -3   2   7   24.68    1.08
  -1   2   7   74.53    1.60
   0   3   7   20.48    1.09
   3   4   4   39.27    1.22
  -1   4   7   45.32    1.13
   0   1   6    1.00    1.01
   3   3   4    1.02    0.82
   1   2   6   22.52    1.16
  -3   3   7   65.46    1.22
  -1   3   7  131.93    1.80
  -2   4   7   15.02    0.74
   2   2   5    1.96    0.88
  -2   3   7   88.55    1.52
   1   4   6   13.96    0.96
   0   5   6    0.38    0.74
   0   6   5    0.21    0.47
   1   1   5  117.82    1.55
   2   4   5    3.19    0.95
  -3   1   6   10.85    1.06
  -2   1   6  204.55    2.16
   0   2   6 1344.90    5.40
   1   5   5   39.44    1.14
  -5   4   6   11.51    0.57
  -1   5   6    0.70    0.68
  -5   3   6    0.02    0.71
   0   4   6  804.21    4.15
   0   1   5   58.41    1.18
   0   3   6   -0.11    1.05
  -2   5   6   84.08    1.27
   1   2   5  122.50    1.68
  -4   2   6   74.88    1.51
  -1   2   6   20.96    1.17
  -3   5   6    2.87    0.56
   2   4   4  265.13    2.32
   2   5   3    0.58    0.91
  -3   2   6   -0.65    0.97
   2   3   4   66.56    1.28
   1   3   5   78.79    1.68
  -1   4   6   13.95    1.04
  -3   6   5   10.67    0.54
  -2   6   5    2.52    0.48
  -1   3   6    2.91    0.94
  -2   3   6  145.28    1.92
  -6   4   5   84.67    1.12
  -3   4   6   -0.58    0.75
   1   5   4    3.47    0.87
   0   2   5    0.17    0.80
  -3   1   5   89.36    1.49
  -2   1   5  432.38    2.69
   2   4   3    2.85    0.79
   0   4   5   -0.12    1.05
   0   3   5   69.63    1.49
  -1   5   5   40.24    1.22
  -5   2   5    5.98    1.03
  -1   2   5  118.38    1.61
   1   3   4    3.09    0.87
  -4   5   5   94.38    1.32
  -2   5   5  149.11    1.82
   0   6   3    0.10    0.70
  -1   4   5   64.34    1.49
  -3   5   5   25.42    0.97
  -1   3   5   75.45    1.49
  -5   4   5    3.64    0.71
  -2   6   4  113.61    1.40
   0   4   4   24.22    1.27
   1   5   4    4.63    1.04
   4   6   3    1.33    0.63
   3   3   4    1.39    0.88
   2   5   4   22.71    1.19
   0   6   3    1.10    0.91
   3   7   2    0.93    0.55
   1   3   4    1.97    0.89
   1   4   4  135.91    1.97
  -1   5   3  348.25    2.74
   2   7   2    8.81    0.61
   1   6   3   20.56    1.12
   3   6   3  142.34    1.69
  -2   5   2   36.22    1.13
  -1   6   2   89.54    1.45
   2   6   3    1.11    0.87
   4   7   1   60.49    0.89
  -1   4   3   50.77    1.38
   4   5   3    4.71    1.01
   0   7   1   22.14    0.77
   6   6   0   64.29    0.98
   4   3   3   10.99    0.95
  -2   4   2  282.58    2.27
   4   6   2   18.73    1.01
   3   7   1   24.31    0.75
   1   5   3  355.45    2.85
   3   5   3  233.85    2.37
   0   6   2    5.41    1.01
   2   5   3   -0.47    1.01
   2   7   1   84.72    1.18
   4   7   0   43.77    0.80
   3   4   3  353.36    2.77
  -1   5   2    7.91    1.03
   3   6   2   96.95    1.58
   0   7   0    0.81    0.58
   2   3   3    0.30    0.81
   1   4   3   47.66    1.25
   2   4   3    2.35    1.10
   5   3   2   94.68    1.47
   5   4   2  256.64    2.38
   3   7   0   -0.20    0.65
   4   5   2    9.81    0.97
  -1   4   2  189.90    1.92
   4   6   1   46.19    1.35
   0   7  -1   22.58    0.77
   6   5   0   67.52    1.27
   3   5   2    0.14    1.20
   5   6   0   -0.44    0.67
   1   5   2    7.16    1.21
   4   3   2    9.30    0.95
   2   5   2   38.97    1.35
   3   6   1   14.77    1.08
   0   7  -2   -0.10    0.49
   3   7  -1   25.98    0.82
  -1   6   0   -0.06    0.86
   2   6   1    2.58    1.10
  -1   5   1  134.49    1.81
   2   7  -1   84.99    1.27
   3   4   2  213.27    2.28
   3   7  -2    1.04    0.61
   5   4   1   11.50    1.12
   1   4   2  180.21    1.98
   5   6  -1    3.42    0.89
   4   6   0   41.98    1.40
   2   4   2  285.60    2.48
   4   5   1  175.03    2.16
   1   7  -2    3.79    0.66
   5   3   1   10.96    0.96
   6   5  -1   63.09    1.40
   2   7  -2    9.40    0.67
   0   6   0  959.30    4.50
   3   6   0   -0.10    0.97
   3   5   1   81.99    1.78
  -1   6  -1   72.39    1.45
   1   6   0    0.06    1.10
   1   5   1  130.97    2.02
   2   5   1  183.77    2.34
   2   6   0   64.79    1.61
   4   6  -1   46.54    1.40
  -1   5   0   -0.10    1.00
   4   3   1  431.08    2.83
   6   4  -1   84.27    1.64
   6   5  -3    1.33    0.98
   0   6  -1    0.55    1.11
   5   4   0    0.50    0.91
   3   4   1   28.60    1.20
  -1   6  -2   88.14    1.56
   3   6  -1   14.96    1.17
   4   6  -2   19.19    1.23
   1   4   1  252.93    2.33
   2   4   1   21.44    1.12
   1   6  -1   71.58    1.70
   2   6  -1    2.76    1.08
   0   5   0    0.96    1.01
   3   5   0    0.22    1.13
   5   3   0    0.50    0.89
   4   6  -4   29.65    1.11
   4   6  -3    1.75    1.04
   1   5   0    0.29    1.10
   2   5   0  196.94    2.56
   0   6  -2    4.75    1.18
   6   4  -2   15.85    1.31
   0   6  -5    0.11    0.59
   3   6  -5   10.75    0.79
   2   6  -2   95.39    2.08
  -1   5  -1  129.41    2.01
   3   6  -3  141.88    2.33
   5   4  -1   10.35    1.14
   3   6  -4   21.21    1.25
   0   6  -3   -0.17    1.02
   6   4  -3    0.80    1.42
   2   6  -5    1.79    0.85
   0   6  -4   12.98    0.95
   3   4   0   -0.10    0.96
   3   5  -1   77.19    1.94
   2   6  -3    1.28    1.13
   6   4  -4    3.53    1.50
   0   5  -1   46.81    1.66
   2   6  -4  113.68    2.06
   4   5  -2   10.85    1.39
   2   5  -1  173.31    2.71
   2   4   0  141.96    2.04
   1   5  -1  126.13    2.23
   5   3  -1   11.44    1.13
   5   4  -2  257.90    3.24
  -1   5  -2    6.61    1.15
   4   5  -3    5.05    1.78
   3   5  -2    0.99    1.34
   6   3  -3    1.45    1.30
   4   5  -4   20.16    2.01
  -1   5  -6    0.55    0.68
   0   5  -2    0.84    1.09
   2   5  -2   35.52    1.70
   3   4  -1   27.69    1.38
   3   5  -6    2.32    1.21
   1   5  -2    7.63    1.32
   6   3  -4  121.00    2.70
   4   4  -7   65.36    1.52
  -1   5  -3  323.27    3.14
   5   3  -2   89.36    2.06
   4   4  -2   29.16    1.66
   1   4  -1  248.13    2.76
   2   5  -6   78.54    1.84
   3   5  -5   24.64    1.70
  -1   5  -4    3.66    1.18
   3   5  -4    2.80    1.57
   0   5  -3    4.92    1.40
   2   5  -3    0.04    1.41
   1   5  -6    0.85    1.14
   1   5  -3  332.70    3.60
   0   5  -5   46.80    1.70
   2   5  -5  139.08    2.64
   0   5  -4   -0.36    1.34
   2   5  -4   20.49    1.73
   3   4  -2  210.23    2.84
   1   5  -5   40.05    1.78
   1   5  -4    4.16    1.27
   4   4  -6   35.90    1.93
  -1   4  -2  176.87    2.29
   4   4  -5   15.61    2.21
  -2   4  -3    3.01    1.10
   5   3  -6   -0.13    1.39
   4   3  -2    8.97    1.35
   3   4  -3  355.81    4.32
   1   4  -2  178.98    2.41
   3   3  -8    0.86    0.98
   5   3  -5   17.11    2.43
   2   4  -7   15.31    1.45
   3   4  -6   -0.22    2.00
  -2   4  -5    2.15    1.08
   1   4  -7   45.89    1.55
   3   4  -5   20.61    2.42
   3   4  -4   40.73    2.34
   2   4  -3    2.82    1.48
   5   2  -3  543.28    4.53
   3   3  -2    1.38    0.95
   2   4  -6   77.71    2.67
   1   4  -3   48.85    1.82
  -1   3  -8    3.61    0.78
   2   4  -4  279.81    3.95
   2   4  -5    2.91    1.89
   1   4  -6   12.32    1.79
  -1   4  -5   61.93    1.88
   1   3  -8    4.02    1.14
   1   4  -5   61.77    2.56
   1   4  -4  139.32    2.76
   5   2  -5    5.01    2.42
   3   3  -7   65.13    2.49
   4   1  -8    2.48    1.04
   3   3  -4    1.50    1.89
   2   1  -9    1.33    0.70
   5   1  -6    0.37    1.99
   4   2  -3   10.66    1.33
  -1   3  -7  128.27    2.23
   1   3  -7  138.73    3.10
   2   3  -3    0.71    1.12
   0   3  -7   20.68    1.62
   2   3  -6  141.99    3.47
   4   2  -5   19.36    2.85
   3   2  -7   23.16    2.36
   2   3  -5  269.05    4.16
  -1   3  -6    3.42    1.36
   1   3  -6    2.71    1.98
   2   0  -9    1.75    0.82
   3   1  -8    0.26    1.44
   0   3  -6   -0.47    1.73
   1   3  -4    2.78    1.43
  -3   1  -8    0.44    0.75
   0   2  -8   11.22    1.36
   1   3  -5   75.37    2.51
  -1   3  -4    2.89    1.10
   0   3  -5   68.41    2.21
   3   2  -6   -0.40    2.29
  -2   2  -7   23.91    1.57
   1   0  -9    5.32    1.07
  -3   2  -6    0.45    1.15
   4   0  -7  130.86    3.49
   3   1  -7   94.55    3.59
   0   0  -9    0.43    0.77
   0   2  -7   -0.14    1.72
   1  -1  -9  155.02    2.16
   2   2  -5    3.08    1.85
   0   1  -8   -0.09    1.77
  -2   2  -6  104.76    2.25
   1   2  -6   20.63    2.23
   0   2  -6 1375.27    8.06
  -1  -1  -9  149.45    1.82
  -2   2  -5    2.47    1.32
   1   2  -5  118.17    2.88
   0  -2  -9    0.04    0.52
   0   2  -5   -0.61    1.60
   8   0   2   26.03    1.25
   7  -1   3    2.36    1.20
   8   0   4   48.57    1.29
   5   0   7   13.69    0.90
   4  -2   3    9.75    1.05
   6  -1   1  211.47    2.19
   8   1   5   44.36    1.00
   4  -1   6  156.55    2.19
   3  -1   6   10.12    1.19
   7   0   1  183.62    1.96
   7   0   5   56.89    1.43
   7   1   6    0.65    0.67
   8   2   5  178.29    1.57
   6  -1   2  264.50    2.46
   6  -1   4  167.52    2.26
   6   0   6   81.10    1.49
   8   1   2    1.82    0.89
   6  -1   3    3.48    1.03
   5  -1   5   29.60    1.33
   8   1   3    0.22    0.97
   7   0   2   86.07    1.63
   7   0   4   20.92    1.26
   7   2   6    4.18    0.64
   7   0   3    2.27    1.12
   5  -1   4   72.98    1.60
   8   2   2   20.19    1.03
   8   3   4    1.08    0.54
   3  -1   5   89.21    1.69
   6   0   5  166.66    2.18
   7   1   5   22.95    1.20
   6   1   6   98.76    1.68
   8   2   3    0.64    0.69
   8   3   3    0.24    0.75
   6   0   1  173.27    1.74
   4  -1   4   32.69    1.10
   6   0   4    7.93    1.03
   7   1   4  294.43    2.59
   7   2   5   45.46    1.25
   5   0   5    5.91    1.09
   2   0   6  117.68    1.70
   3   0   6    0.56    0.94
   7   1   2  409.17    2.81
   6   0   3    1.07    0.94
   6   2   6   76.35    1.29
   7   3   5   16.55    0.70
   5   1   6    0.51    0.85
   6   1   5  152.53    1.97
   6   3   6   73.77    1.10
   7   2   4   17.07    1.06
   5   0   4  578.05    3.35
   4   3   7   89.13    1.13
   7   2   2   68.22    1.35
   5   0   3  602.99    3.13
   6   1   1  202.43    1.75
   6   1   4  169.35    2.02
   5   2   6   19.68    0.97
   3   0   5   62.88    1.22
   6   2   5  146.42    1.85
   7   4   2   39.16    1.20
   7   4   3    1.07    0.72
   6   1   3    2.91    1.00
   5   1   5   29.80    1.19
   7   3   2  299.86    2.35
   5   4   6   12.66    0.64
   2   0   5    2.45    0.66
   3   1   6    9.12    0.95
   5   3   6    0.21    0.81
   6   4   5   86.50    1.13
   6   3   5  105.64    1.52
   4   5   6   48.04    0.71
   4   1   5  236.99    2.18
   6   2   1  142.01    1.53
   5   2   5    5.72    0.90
   5   5   5    5.85    0.50
   6   2   3    0.15    0.85
   6   3   4  119.45    1.67
   4   3   6  105.60    1.54
   6   4   4    3.29    0.68
   6   5   3    0.55    0.72
   5   1   3   45.40    1.11
   6   2   2   34.35    1.05
   3   2   6    0.07    0.78
   4   4   6   45.27    0.95
   5   3   5   18.88    1.13
   6   5   2   83.33    1.48
   5   4   5    3.69    0.75
   4   1   4   34.66    1.10
   6   3   1  119.36    1.51
   5   6   3  151.70    1.49
   2   2   6  110.21    1.49
   4   2   5   20.88    1.01
   6   3   2  172.54    1.83
   6   4   2   16.98    1.03
   2   1   5  443.46    2.54
   1   2   6   20.62    0.87
   5   5   4   24.88    0.92
   4   5   5   94.90    1.26
   3   6   5   10.30    0.44
   5   3   4   45.46    1.25
   2   5   6   82.65    1.00
   4   6   4   28.20    0.72
   5   4   4  272.18    2.42
   3   1   4    2.83    0.56
   2   3   6  144.26    1.62
   4   4   5   16.52    0.98
   1   5   6    0.45    0.49
   4   2   4   79.62    1.39
   0   5   6   -0.19    0.45
   5   3   3   32.65    1.25
   1   3   6    2.68    0.75
   0   3   6    0.57    0.70
   2   6   5    1.79    0.45
   5   4   3  329.95    2.59
   1   4   6   12.65    0.71
   2   2   5    2.47    0.80
   5   5   1    1.12    0.96
   4   5   4   19.75    0.91
   4   6   3    1.90    0.66
   3   4   5   22.46    1.19
   5   4   2  258.68    2.32
   4   4   4   52.66    1.34
   3   6   4   19.58    0.70
   3   2   4   66.24    1.24
   5   4   1   11.90    0.99
   2   5   5  152.10    1.69
   2   7   3    0.41    0.49
   4   5   3    5.18    0.97
   4   6   1   43.32    1.38
   0   6   5    0.09    0.48
   0   2   5    0.39    0.65
   4   3   3   11.42    0.86
   2   4   5    3.25    0.98
   3   5   4    2.36    0.83
   3   3   4    1.17    0.82
   4   4   3    3.96    0.87
   3   6   3  140.47    1.82
   2   6   4  110.41    1.39
   3   4   4   40.75    1.30
   2   7   2    8.83    0.64
   1   7   3  124.43    1.32
   4   5   0  139.72    2.21
   0   5   5   49.64    1.10
   3   5   3  223.19    2.43
   2   5   4   21.35    1.10
  -1   5   5   39.13    1.00
   3   6   2   97.27    1.75
   2   7   1   81.74    1.46
   3   3   3  427.59    2.84
   4   4   0   70.48    1.39
   4   4   1  102.89    1.66
   0   4   5    0.43    0.88
   2   6   3    0.27    0.94
   0   7   3    1.44    0.59
   3   4   3  362.04    2.87
   3   6   0    0.47    1.19
   0   6   4   13.34    0.90
   1   7   2    2.72    0.66
  -1   7   3  125.09    1.29
   3   5   2    1.00    0.96
   1   5   4    3.59    0.96
   3   3   2    0.75    0.62
   2   5   3    0.32    1.07
  -2   6   4  110.41    1.34
   3   4   2  209.42    2.17
   1   4   4  150.29    2.01
   2   6   2   97.09    1.80
   1   6   3   18.25    1.04
   1   7   1   54.11    1.33
   2   3   3    0.33    0.79
   0   7   2    0.29    0.69
   2   4   3    2.63    0.95
   0   5   4    0.25    0.95
   1   7   0    0.17    0.92
   3   5   0   -0.67    1.25
   3   4   1   28.38    1.23
   0   3   4    0.40    0.68
   0   6   3    0.24    0.87
   2   5   2   35.77    1.40
   1   5   3  340.78    3.12
   2   6  -1    2.68    1.24
   2   6   0   63.09    2.01
  -1   7   2    3.56    0.63
   3   4   0    0.11    0.93
  -3   5   4    1.55    0.78
  -2   5   4   21.64    1.09
   1   6   2   81.82    1.74
   0   7   1   23.42    1.00
  -3   7   2    0.55    0.51
  -2   7   2    9.03    0.65
  -1   3   4    2.34    0.77
  -1   4   4  141.44    1.95
  -1   6   3   19.27    1.09
   2   4   2  281.47    2.57
   1   4   3   48.68    1.35
   0   7  -1   21.91    1.19
   0   5   3    4.77    1.26
   1   6   1   71.05    1.96
  -3   6   3  138.38    1.67
  -1   7   1   51.77    1.27
   0   6   2    4.93    1.08
   1   5   2    6.75    1.09
  -4   7   1   60.57    0.92
  -1   7  -2    3.49    0.79
  -2   7   1   79.29    1.37
   2   5  -1  184.68    3.06
  -1   7   0    0.48    0.83
  -3   7   1   24.64    0.84
   0   4   3    0.43    0.92
  -1   5   3  349.06    3.16
  -1   6   2   83.90    1.83
   1   4   2  177.84    2.14
   0   6   1   -0.43    1.21
  -2   7   0   73.19    1.58
  -2   7  -2    9.07    0.82
   2   4   0  153.72    2.06
   1   5   1  129.46    2.27
   0   5   2    0.61    1.04
  -4   5   3    4.46    0.99
  -3   5   3  225.45    2.61
  -2   6   2   93.67    1.89
  -3   7   0   -0.40    0.70
  -3   6   2   95.82    1.87
  -2   7  -1   79.47    1.52
   0   6   0  951.66    6.10
  -3   7  -1   24.69    0.98
  -1   6   1   67.43    1.94
   1   4   1  254.64    2.64
  -2   4   3    1.97    1.16
   0   6  -1    0.85    1.77
  -1   5   2    7.89    1.30
  -4   4   3    4.06    1.06
  -3   4   3  360.14    3.19
   0   5   1   46.31    1.82
  -2   6   1    3.64    1.33
  -1   6   0    1.12    1.46
  -3   6   1   14.28    1.50
  -2   5   2   37.88    1.66
  -4   6   1   47.87    1.47
  -1   4   2  187.60    2.44
  -4   5   2    9.20    1.43
  -1   6  -2   83.80    2.64
   0   5   0    0.00    1.34
  -2   6   0   62.12    2.00
  -1   5   1  128.01    2.38
   0   4   1    0.98    0.94
  -6   6  -1   42.37    1.09
  -5   6   0    0.02    0.90
  -3   6   0    0.48    1.45
  -4   6   0   43.48    1.65
  -4   2  -8    4.23    0.71
  -3   3  -2    0.97    1.18
  -6   1  -4  168.13    2.87
  -1   4  -6   12.58    1.47
  -6   1  -5  157.11    2.72
   0   3  -8   -0.12    0.77
  -1   4  -4  136.79    2.47
  -1   4  -5   62.67    2.01
   0   4  -5    0.13    1.36
  -4   3  -4   30.41    1.77
  -3   3  -7   66.89    1.77
  -5   2  -5    7.06    1.78
  -3   3  -3  427.73    3.76
  -4   1  -8    3.09    0.99
  -3   2  -8  167.27    2.19
  -5   1  -3   42.62    1.62
  -2   3  -7   88.85    2.07
  -5   0  -7   14.36    1.29
  -3   3  -4    0.78    1.57
  -2   1  -9    1.31    0.58
  -4   2  -3   10.19    1.24
  -3   3  -5   55.33    2.13
  -2   3  -3    0.99    0.94
  -4  -1  -8    2.32    0.77
  -5   1  -4   74.79    2.07
   0   3  -7   20.31    1.43
  -2   2  -8   28.19    1.27
  -4   2  -4   79.29    2.28
  -2   3  -6  144.33    2.55
  -2   3  -4   68.86    2.00
  -5   0  -6   27.03    1.71
  -1   1  -9  148.34    1.62
  -2   3  -5  272.44    3.31
  -5  -1  -6    0.22    1.31
  -3   1  -8    1.01    1.20
  -2   0  -9    1.73    0.63
  -5   0  -4  578.89    4.46
  -1   2  -8   70.58    1.62
  -5   0  -5    5.98    1.30
   1   2  -8   69.86    1.77
   0   3  -6    0.92    1.55
   1   3  -6    3.38    1.36
  -1   3  -4    2.07    1.28
  -3   2  -6    0.59    1.43
   0   3  -4   -0.34    1.13
  -2   2  -7   26.05    1.67
  -3   2  -4   63.16    1.79
   0   3  -5   65.12    1.81
  -3   2  -5   41.28    1.85
  -1   0  -9    5.40    0.72
  -2   1  -8   25.42    1.39
  -4  -1  -7  123.01    2.27
  -1   2  -7   70.20    1.92
  -2   2  -6  110.10    2.43
  -1  -1  -9  158.36    1.77
   0   0  -9    0.23    0.65
   2   2  -7   25.38    1.62
  -1   1  -8    6.64    1.26
  -2   2  -5    2.36    1.21
  -2   2  -4  562.13    3.87
  -3   1  -6   10.84    1.62
   1   2  -7   74.38    2.05
  -4  -1  -6  151.52    2.61
  -2   0  -8   31.55    1.49
  -4   0  -5   21.39    1.54
  -4   0  -4   90.90    1.95
  -1   2  -6   20.17    1.83
  -3   0  -7   28.92    1.65
   0   1  -8   -0.41    1.16
  -2   1  -7  122.36    2.41
   0  -1  -9   23.27    0.85
   2   1  -8   24.77    1.34
  -3   1  -4    2.66    1.20
  -4  -1  -5  224.71    2.92
  -1   2  -5  119.32    2.16
  -2  -2  -8   29.20    1.29
  -4  -1  -4   32.19    1.42
   2   2  -6  109.06    2.23
  -3  -2  -7   23.69    1.51
  -1   0  -8   82.96    1.86
  -1   1  -7  173.62    2.72
  -2   1  -6  202.45    3.01
   1   2  -6   20.12    1.46
  -3   0  -6    0.72    1.46
   0   2  -5   -0.14    1.10
  -2   0  -7   30.57    1.76
  -1  -3  -8    4.13    0.76
   0   0  -8   13.96    1.25
   0   1  -7   21.96    1.43
  -2   1  -5  445.89    3.63
   1   2  -5  117.32    2.02
   2   2  -5    3.39    1.16
  -1  -1  -8    7.02    1.24
   3   0  -8  185.76    2.25
   3   1  -7   93.69    2.08
  -3  -1  -6    9.94    1.39
  -1   1  -6    7.96    1.59
   1   0  -8   79.77    1.74
   2   1  -7  122.20    2.33
  -3  -2  -6   -0.48    1.28
   4  -1  -8    2.52    0.75
  -1   0  -7   85.02    2.08
  -2   0  -6  118.46    2.34
   0  -1  -8    0.06    1.09
  -3  -1  -5   91.39    1.93
   0   1  -6    0.10    1.36
  -1   1  -5  116.71    1.97
   0  -2  -8   11.25    1.13
   1  -1  -8    6.45    1.23
  -3  -2  -5   40.57    1.60
   0   0  -7    0.51    1.28
  -2   0  -5    1.62    1.02
   2  -1  -8   24.92    1.19
  -1  -1  -7  183.50    2.75
   4   0  -7  126.51    2.14
   3   1  -6   10.35    1.40
   1  -3  -8    3.72    0.74
  -1   0  -6   25.56    1.55
   2   1  -6  201.19    2.60
   3  -3  -8    0.67    0.57
   1  -2  -8   71.72    1.55
   1   0  -7   83.91    1.96
   0   1  -5   58.32    1.44
   2  -3  -8   18.65    0.86
  -1  -3  -7  137.26    2.15
   2  -2  -8   26.94    1.24
  -1  -2  -7   73.79    2.12
   3   0  -7   28.59    1.61
  -2  -3  -6  142.01    2.32
   0  -4  -7   -0.18    0.83
   0  -1  -7   20.48    1.65
   1   1  -5  117.79    1.81
  -1   0  -5  142.55    2.01
   0  -5  -6    0.01    0.70
  -1  -1  -6    8.44    1.54
   2   1  -5  448.73    3.30
   3   1  -5   88.67    1.85
   0  -2  -7    0.12    1.39
  -1  -4  -6   12.36    1.15
   0  -3  -7   21.13    1.34
   4  -1  -7  125.74    2.13
   5  -2  -7   11.21    0.90
  -2  -2  -5    2.45    1.27
   1   0  -6   25.34    1.41
   4   0  -6   96.12    2.14
   1  -2  -7   72.58    1.82
   0   0  -5    0.54    0.86
   2  -4  -7   14.70    0.87
   3  -4  -7   16.24    0.90
   1  -3  -7  133.72    2.15
   0  -1  -6    1.08    1.27
   1  -5  -6    1.11    0.76
   2  -2  -7   24.08    1.52
   4  -3  -7   94.06    1.46
   3  -2  -7   23.00    1.30
   0  -4  -6  803.55    4.73
   2  -3  -7   85.92    1.72
   5  -1  -6   -0.03    1.22
   1   0  -5  141.22    1.92
  -1  -4  -5   61.96    1.69
  -2  -3  -4   64.66    1.54
   0  -2  -6 1391.85    6.33
   4  -5  -6   47.07    0.95
   6  -3  -6   73.18    1.24
   3  -5  -6    2.82    0.64
  -1  -3  -5   79.55    1.85
   4  -1  -6  153.32    2.27
   4   0  -5   21.19    1.42
   0  -1  -5   59.14    1.36
   3   0  -5   62.24    1.64
   1  -2  -6   20.18    1.37
   5  -4  -6   12.19    0.70
   1  -3  -6    3.96    1.39
   5  -2  -6   20.84    1.18
   5  -3  -6    0.83    0.82
   2  -2  -6  106.05    1.97
   3  -4  -6    0.43    1.04
   4  -4  -6   43.16    1.18
   0  -4  -5    1.21    1.20
   3  -2  -6    0.50    1.28
   4  -2  -6   71.43    1.71
   0  -2  -5    0.26    1.13
   1  -1  -5  116.28    1.71
   1  -5  -5   41.92    1.25
  -1  -4  -4  139.47    2.02
   2  -3  -6  147.42    2.26
   3  -3  -6    5.77    1.08
   4  -3  -6   98.26    1.82
  -1  -3  -4    2.71    1.00
   5  -1  -5   31.01    1.40
   5  -5  -5    6.14    0.64
   0  -5  -4    1.73    1.02
   6  -2  -5  144.69    2.14
   2  -1  -5  430.35    3.03
   6  -4  -5   89.34    1.35
   4  -1  -5  235.45    2.66
   1  -2  -5  124.63    1.86
   3  -5  -5   25.20    1.18
   4  -5  -5   94.49    1.48
   3  -6  -4   19.49    0.88
   1  -3  -5   79.64    1.92
   7  -2  -4   17.19    1.12
   6  -1  -4  164.74    2.35
   5  -4  -5    3.16    1.06
   2  -2  -5    1.59    0.99
   2  -4  -5    3.56    1.06
   0  -4  -4   27.34    1.30
   8  -3  -3   -0.16    0.70
   1  -5  -4    3.44    1.03
   6  -5  -4   63.04    1.03
   2  -3  -5  281.49    2.78
   5  -3  -5   17.74    1.14
   7  -3  -4  222.75    2.19
   3  -2  -5   39.80    1.38
   4  -2  -5   19.17    1.25
   3  -4  -5   21.37    1.26
   4  -4  -5   15.62    1.13
   0  -3  -4    0.48    0.97
   3  -3  -5   55.73    1.53
   4  -3  -5  172.16    2.25
   0  -5  -3    5.15    1.06
   7  -5  -3   -0.19    0.49
   2  -6  -3    0.70    0.82
   5  -6  -3  145.68    1.59
   5  -5  -4   25.41    1.00
   6  -2  -4    5.82    1.18
   6  -4  -4    2.24    0.89
   3  -5  -4    2.95    0.91
   4  -5  -4   20.92    1.09
   3  -6  -3  146.37    1.72
   1  -3  -4    2.52    0.90
   6  -6  -2    7.92    0.53
   5  -4  -4  262.25    2.62
   0  -4  -3   -0.22    0.86
   5  -2  -4  476.06    3.36
   7  -2  -3    1.18    1.02
   6  -1  -3    2.32    1.05
   6  -5  -3    0.75    0.67
   3  -4  -4   41.33    1.54
   4  -4  -4   50.61    1.51
   2  -3  -4   67.44    1.39
   5  -3  -4   43.23    1.36
   4  -2  -4   73.47    1.52
   7  -3  -3    0.18    0.83
   8  -3  -2    1.56    0.71
   0  -5  -2    0.12    0.82
   3  -3  -4    1.68    0.93
   4  -3  -4   28.18    1.23
   2  -6  -2   99.33    1.56
   5  -6  -2  114.34    1.44
   5  -5  -3   18.11    1.03
   5  -1  -3   44.30    1.25
   3  -6  -2   98.04    1.58
   3  -5  -3  239.13    2.43
   4  -5  -3    4.21    0.98
   1  -4  -3   49.84    1.26
   6  -4  -3    0.31    0.82
   6  -2  -3    0.64    0.88
   6  -6  -1   41.53    0.85
   0   0   0    0.00    0.00
_computing_structure_solution     'SHELXT 2018/2 (Sheldrick, 2018)'
;
_shelx_hkl_checksum     54291
_shelx_res_file
;
TITL srx03_a.res in Pnma
    srx03.res
    created by SHELXL-2018/3 at 08:36:54 on 23-Jul-2025
REM Old TITL
REM SHELXT solution in Pnma: R1 0.067, Rweak 0.001, Alpha 0.037
REM <I/s> 1.211 for 65 systematic absences, Orientation a'=c, b'=a, c'=b
REM Formula found by SHELXT: C2 O2 Cl
CELL 1.54186 8.4404 6.2019 7.4314 90 90 90
ZERR 4 0.0005 0.0004 0.0004 0 0 0
LATT 1
SYMM 0.5-X,-Y,0.5+Z
SYMM -X,0.5+Y,-Z
SYMM 0.5+X,0.5-Y,0.5-Z
SFAC C H Cl O
UNIT 8 12 4 8
L.S. 4 0 0
PLAN  5
SIZE 0.15 0.15 0.3
TEMP 100
CONF
list 4
MORE -1
BOND $H
fmap 2 53
acta
OMIT 3 1 4
REM <olex2.extras>
REM <HklSrc "%.\\SRX03.hkl">
REM </olex2.extras>
WGHT    0.034900    0.060400
FVAR       0.76680
CL1   3    0.723725    0.750000    0.338137    10.50000    0.02342    0.02673 =
         0.02057    0.00000    0.00467    0.00000
O2    4    0.659699    0.750000    0.666627    10.50000    0.01479    0.02693 =
         0.01856    0.00000    0.00007    0.00000
O1    4    0.444923    0.750000    0.485359    10.50000    0.01742    0.02834 =
         0.02461    0.00000   -0.00340    0.00000
C1    1    0.584408    0.750000    0.512571    10.50000    0.01903    0.01543 =
         0.01931    0.00000    0.00075    0.00000
C2    1    0.556444    0.750000    0.824570    10.50000    0.02132    0.03272 =
         0.01743    0.00000    0.00145    0.00000
H2A   2    0.490734    0.622151    0.823538    11.00000    0.03334
H2B   2    0.622394    0.750000    0.919286    10.50000    0.03683
HKLF 4
REM  srx03_a.res in Pnma
REM wR2 = 0.0492, GooF = S = 1.078, Restrained GooF = 1.078 for all data
REM R1 = 0.0184 for 415 Fo > 4sig(Fo) and 0.0192 for all 432 data
REM 38 parameters refined using 0 restraints
END
WGHT      0.0349      0.0604
REM Highest difference peak  0.179,  deepest hole -0.171,  1-sigma level  0.042
Q1    1   0.4901  0.6645  0.4828  11.00000  0.05    0.18
Q2    1   0.8037  0.6452  0.3796  11.00000  0.05    0.16
Q3    1   0.6127  0.7500  0.7317  10.50000  0.05    0.16
Q4    1   0.4268  0.7500  0.5286  10.50000  0.05    0.14
Q5    1   0.6468  0.8419  0.3042  11.00000  0.05    0.13
;
_shelx_res_checksum     98252
data_srx02
_audit_creation_method
;
Olex2 1.5
(compiled 2025.07.13 svn.rb7424aed for OlexSys, GUI svn.r7308)
;
_chemical_name_systematic     'Methyl chloroformate'
_chemical_name_common     ?
_chemical_formula_moiety     'C2 H3 Cl O2'
_chemical_formula_sum     'C2 H3 Cl O2'
_chemical_formula_weight     94.49
_chemical_melting_point     ?
_space_group_crystal_system     orthorhombic
_space_group_name_H-M_alt     'P n m a'
_space_group_name_Hall     '-P 2ac 2n'
loop_
    _space_group_symop_operation_xyz
    'x, y, z'
    '-x+1/2, -y, z+1/2'
    '-x, y+1/2, -z'
    'x+1/2, -y+1/2, -z+1/2'
    '-x, -y, -z'
    'x-1/2, y, -z-1/2'
    'x, -y-1/2, z'
    '-x-1/2, y-1/2, z-1/2'
_cell_length_a     8.526(2)
_cell_length_b     6.3454(15)
_cell_length_c     7.4619(16)
_cell_angle_alpha     90
_cell_angle_beta     90
_cell_angle_gamma     90
_cell_volume     403.67(16)
_cell_formula_units_Z     4
_cell_measurement_reflns_used     21811
_cell_measurement_theta_min     5.93
_cell_measurement_theta_max     75.51
_cell_measurement_temperature     200
_exptl_crystal_description     block
_exptl_crystal_colour     'clear colourless'
_exptl_crystal_size_max     0.30
_exptl_crystal_size_mid     0.15
_exptl_crystal_size_min     0.15
_exptl_crystal_size_rad     0.150
_exptl_crystal_density_diffrn     1.555
_exptl_crystal_density_meas     ?
_exptl_crystal_density_method     'not measured'
_exptl_crystal_F_000     192
_exptl_absorpt_coefficient_mu     6.966
_exptl_absorpt_correction_type     multi-scan
_exptl_absorpt_process_details
;
(<i>LANA</i>; Koziskova <i>et al.</i>,  2016)
;
_exptl_absorpt_correction_T_min     0.2313
_exptl_absorpt_correction_T_max     0.5122
_diffrn_ambient_temperature     200
_diffrn_source     'microfocus sealed X-ray tube'
_diffrn_source_power     0.030
_diffrn_source_voltage     50
_diffrn_source_current     0.600
_diffrn_radiation_type     'Cu K\a'
_diffrn_radiation_wavelength     1.54186
_diffrn_radiation_monochromator     'graded multilayer mirror'
_diffrn_measurement_device_type     'Stoe Stadivari'
_diffrn_measurement_device     '4-circle diffractometer'
_diffrn_measurement_method     '\w and \f scans'
_diffrn_detector     'hybrid photon-counting area detector'
_diffrn_detector_area_resol_mean     5.81
_diffrn_reflns_number     10088
_diffrn_reflns_av_R_equivalents     0.0219
_diffrn_reflns_av_unetI/netI     0.0060
_diffrn_reflns_theta_min     7.892
_diffrn_reflns_theta_max     74.567
_diffrn_reflns_theta_full     67.686
_diffrn_measured_fraction_theta_max     0.998
_diffrn_measured_fraction_theta_full     1.000
_diffrn_reflns_limit_h_min     -8
_diffrn_reflns_limit_h_max     10
_diffrn_reflns_limit_k_min     -7
_diffrn_reflns_limit_k_max     7
_diffrn_reflns_limit_l_min     -9
_diffrn_reflns_limit_l_max     9
_diffrn_radiation_probe     x-ray
_refine_special_details     ?
_reflns_number_total     453
_reflns_number_gt     432
_reflns_threshold_expression     'I > 2\s(I)'
_refine_ls_structure_factor_coef     Fsqd
_refine_ls_matrix_type     full
_refine_ls_R_factor_all     0.0225
_refine_ls_R_factor_gt     0.0220
_refine_ls_wR_factor_gt     0.0633
_refine_ls_wR_factor_ref     0.0636
_refine_ls_goodness_of_fit_ref     1.105
_refine_ls_restrained_S_all     1.105
_refine_ls_number_reflns     453
_refine_ls_number_parameters     39
_refine_ls_number_restraints     0
_refine_ls_hydrogen_treatment     refall
_refine_ls_weighting_scheme     calc
_refine_ls_weighting_details
              'w=1/[\s^2^(Fo^2^)+(0.0492P)^2^+0.0148P] where P=(Fo^2^+2Fc^2^)/3'
_atom_sites_solution_hydrogens     difmap
_atom_sites_solution_primary     dual
_atom_sites_solution_secondary     ?
_refine_ls_shift/su_max     0.000
_refine_ls_shift/su_mean     0.000
_refine_diff_density_max     0.175
_refine_diff_density_min     -0.160
_refine_ls_extinction_method
;
SHELXL-2018/3 (Sheldrick 2015b)
;
_refine_ls_extinction_coef     0.0081(16)
_refine_ls_extinction_expression
                                  'Fc^*^=kFc[1+0.001xFc^2^\l^3^/sin(2\q)]^-1/4^'
loop_
    _atom_type_symbol
    _atom_type_description
    _atom_type_scat_dispersion_real
    _atom_type_scat_dispersion_imag
    _atom_type_scat_source
    'C' 'C' 0.0181 0.0091
                         'International Tables Vol C Tables 4.2.6.8 and 6.1.1.4'
    'H' 'H' 0.0000 0.0000
                         'International Tables Vol C Tables 4.2.6.8 and 6.1.1.4'
    'Cl' 'Cl' 0.3639 0.7018
                         'International Tables Vol C Tables 4.2.6.8 and 6.1.1.4'
    'O' 'O' 0.0492 0.0322
                         'International Tables Vol C Tables 4.2.6.8 and 6.1.1.4'
_computing_data_collection
;
X-AREA (Stoe, 2022)
;
_computing_cell_refinement
;
X-AREA (Stoe, 2022)
;
_computing_data_reduction
;
X-AREA (Stoe, 2022)
;
_computing_structure_solution
;
<i>SHELXT</i> (Sheldrick, 2015a)
;
_computing_structure_refinement
;
SHELXL (Sheldrick, 2015b)
;
_computing_molecular_graphics
;
Olex2 (Dolomanov <i>et al.</i>,  2009)
;
_computing_publication_material
;
Olex2 (Dolomanov <i>et al.</i>,  2009)
;
loop_
    _atom_site_type_symbol
    _atom_site_label
    _atom_site_fract_x
    _atom_site_fract_y
    _atom_site_fract_z
    _atom_site_U_iso_or_equiv
    _atom_site_adp_type
    _atom_site_calc_flag
    _atom_site_occupancy
    _atom_site_disorder_assembly
    _atom_site_disorder_group
    Cl Cl1 0.27937(4) 0.750000 0.33697(4) 0.0485(2) Uani d 1 . .
    O O2 0.34065(11) 0.750000 0.66399(10) 0.0382(3) Uani d 1 . .
    O O1 0.55347(11) 0.750000 0.48601(12) 0.0472(3) Uani d 1 . .
    C C1 0.41624(15) 0.750000 0.51182(15) 0.0333(3) Uani d 1 . .
    C C2 0.44070(19) 0.750000 0.82207(18) 0.0465(4) Uani d 1 . .
    H H2A 0.377(3) 0.750000 0.917(3) 0.068(6) Uiso d 1 . .
    H H2B 0.505(2) 0.627(2) 0.8228(15) 0.064(4) Uiso d 1 . .
loop_
    _atom_site_aniso_label
    _atom_site_aniso_U_11
    _atom_site_aniso_U_22
    _atom_site_aniso_U_33
    _atom_site_aniso_U_12
    _atom_site_aniso_U_13
    _atom_site_aniso_U_23
    Cl1 0.0511(3) 0.0547(3) 0.0396(3) 0.000 -0.01092(11) 0.000
    O2 0.0267(5) 0.0527(6) 0.0352(5) 0.000 0.0021(3) 0.000
    O1 0.0336(5) 0.0621(7) 0.0458(6) 0.000 0.0086(4) 0.000
    C1 0.0334(6) 0.0313(6) 0.0353(7) 0.000 0.0015(5) 0.000
    C2 0.0412(8) 0.0649(9) 0.0333(7) 0.000 -0.0021(5) 0.000
_geom_special_details
;
 All esds (except the esd in the dihedral angle between two l.s. planes)
 are estimated using the full covariance matrix.  The cell esds are taken
 into account individually in the estimation of esds in distances, angles
 and torsion angles; correlations between esds in cell parameters are only
 used when they are defined by crystal symmetry.  An approximate (isotropic)
 treatment of cell esds is used for estimating esds involving l.s. planes.
;
loop_
    _geom_bond_atom_site_label_1
    _geom_bond_atom_site_label_2
    _geom_bond_site_symmetry_2
    _geom_bond_distance
    _geom_bond_publ_flag
    Cl1 C1 . 1.7504(13) ?
    O2 C1 . 1.3057(15) ?
    O2 C2 . 1.4557(16) ?
    O1 C1 . 1.1856(16) ?
    C2 H2A . 0.89(2) ?
    C2 H2B 7_575 0.953(17) ?
    C2 H2B . 0.953(17) ?
loop_
    _geom_angle_atom_site_label_1
    _geom_angle_atom_site_label_2
    _geom_angle_atom_site_label_3
    _geom_angle_site_symmetry_1
    _geom_angle_site_symmetry_3
    _geom_angle
    _geom_angle_publ_flag
    C1 O2 C2 . . 114.55(11) ?
    O2 C1 Cl1 . . 108.61(9) ?
    O1 C1 Cl1 . . 122.46(10) ?
    O1 C1 O2 . . 128.93(11) ?
    O2 C2 H2A . . 106.8(14) ?
    O2 C2 H2B . . 109.9(8) ?
    O2 C2 H2B . 7_575 109.9(8) ?
    H2A C2 H2B . . 110.0(10) ?
    H2A C2 H2B . 7_575 110.0(10) ?
    H2B C2 H2B . 7_575 110(2) ?
loop_
    _geom_torsion_atom_site_label_1
    _geom_torsion_atom_site_label_2
    _geom_torsion_atom_site_label_3
    _geom_torsion_atom_site_label_4
    _geom_torsion_site_symmetry_1
    _geom_torsion_site_symmetry_2
    _geom_torsion_site_symmetry_3
    _geom_torsion_site_symmetry_4
    _geom_torsion
    _geom_torsion_publ_flag
    C2 O2 C1 Cl1 . . . . 180.000000 ?
    C2 O2 C1 O1 . . . . 0.000000 ?
_shelx_space_group_comment
;
The symmetry employed for this shelxl refinement is uniquely defined
by the following loop, which should always be used as a source of
symmetry information in preference to the above space-group names.
They are only intended as comments.
;
_shelx_estimated_absorpt_T_min     0.229
_shelx_estimated_absorpt_T_max     0.421
_shelx_hkl_file
;
   2  -4  -3    4.67    0.78
   0  -3  -3    7.50    0.72
   0  -4  -3    0.90    0.77
   3  -2   3 1079.42    2.35
   1  -5  -2    3.17    0.96
   3  -4   0    0.85    1.17
   3  -3   1  220.49    1.63
   0  -5  -2   -0.13    1.01
  -1  -5  -2    3.98    0.98
   2  -3   0  797.11    2.41
   1  -5   0   -0.09    1.19
   2  -4   1   15.53    1.11
   2  -4   3    1.75    1.65
   2  -2   1  105.75    0.91
   2  -2   3   15.09    0.69
   2  -3   3   -0.06    1.03
   1  -1   0   -0.34    0.36
  -1  -5  -1  103.72    1.43
   1  -4   0   -0.43    0.95
   0  -5   0    0.54    1.14
  -1  -2  -2  463.57    1.13
   0  -1  -1   25.75    0.35
  -2  -5  -1  112.43    1.40
   1  -4   1  264.43    2.01
   1  -3   0   -0.47    0.69
   1  -4   2  150.87    1.81
   0  -3  -1   73.54    0.90
   2  -2   3   14.52    1.02
   0   0   5    0.58    0.96
   3  -2   4   53.27    1.44
   4  -2   1  231.18    1.46
   3  -2   3 1045.33    3.44
   5  -2   3  530.70    3.20
   2  -1   5  362.17    2.55
   2   0   6   86.26    1.79
   3  -1   5   70.56    1.73
   0   1   5   50.83    1.24
   4  -1   5  179.62    2.39
   0   0   4   85.98    1.23
   1  -1   3 1990.86    3.66
   1  -1   1 1107.76    1.87
   2  -1   3    3.10    1.17
   3   0   5   72.49    1.78
   4   0   5   17.56    1.53
   1   1   5  113.21    1.58
   5  -1   0    0.63    0.78
   3  -1   3  712.48    2.84
   4  -1   3   38.65    1.62
   2  -1   2  455.87    1.75
   2  -1   1 1419.37    2.34
   3  -1   0    0.39    0.53
   0   0   2   53.48    0.69
   4  -1   0 1040.36    2.17
   5   0   4  441.93    3.34
  -1   1   2  154.49    0.58
   4   0   4   64.30    1.68
   2   2   5    1.26    1.18
   0   0   1   -0.10    0.30
   5   0   3  637.22    3.76
   2   0   3   32.61    1.03
   5   1   4   62.61    2.13
   4   0   3    3.58    1.33
   3   0   3 1653.99    3.99
   4   1   4   36.91    1.58
   6   0   1  172.11    2.33
   1   0   2  785.19    1.86
   6   1   3    4.57    2.10
   3   1   4    0.53    1.12
   4   0   2   61.92    1.42
   5   1   3   13.41    1.88
   2   0   2 1164.93    2.58
   4   2   4   49.26    1.55
  -1  -5   0   -0.05    1.06
   3  -1   2   24.46    0.27
   0  -5   1   31.84    1.03
   1  -3   0    0.30    0.65
  -3  -4   0   -0.57    0.94
   1  -1   0   -0.36    0.35
  -2  -5   1  119.22    1.49
  -1  -4   0    0.33    0.86
   1  -2   0   -0.48    0.59
   0  -5   2   -1.06    1.14
   0  -3   0    0.35    0.88
   2  -4   3    3.46    1.67
   0  -4   1    0.49    1.20
  -3  -3   0    0.85    0.99
  -1  -3   0   -0.48    0.95
   2  -3   3    0.05    1.22
  -4  -1   0  961.43    1.43
   0  -4   3    0.54    1.41
  -1  -3   1  380.15    1.93
  -5  -3   2   78.24    1.32
   2  -2   2  834.25    2.03
  -1  -4   3   33.89    1.35
  -5  -2   1   20.70    0.69
  -2  -3   1  414.55    1.69
  -2  -4   3    2.07    0.96
   1  -3   4    5.65    1.16
  -3  -1   0   -0.46    0.33
  -1  -1   0    0.04    0.32
  -1  -3   2   15.05    0.77
  -4  -2   1  226.77    1.29
   0  -2   1   -0.49    0.51
   2  -2   3   16.72    0.80
  -2  -3   2  139.86    1.28
  -1   0   0    0.05    0.10
   4   3  -3   11.14    0.82
   3   1  -2   24.16    0.73
   5   3   0    0.86    1.24
   0   1  -4    0.58    0.38
   5   3  -2   76.66    1.38
   5   2  -1   20.76    1.37
   5   2   0    1.37    1.22
   5   2  -2  406.09    2.43
   2   1  -4  156.09    1.10
   4   1  -2   20.14    0.97
   2   2  -5    0.80    0.76
   1   0  -2  777.57    1.32
   2   0  -1  231.14    1.05
   5   2  -3  512.50    2.67
   4   1  -3   37.12    1.21
   2   0  -2 1168.15    2.06
   3   2  -5   42.68    1.08
   5   1  -2  169.52    1.95
   5   1  -3   15.01    1.20
   3   0   0    0.09    0.66
   2   1  -5  373.16    1.64
   0   0  -3    0.41    0.32
   3   0  -3 1719.82    3.27
   4   0  -2   63.32    1.16
   4   0  -1  339.62    1.83
   5   1   1   66.55    1.40
   4   0  -3    3.04    1.08
   2   0  -4  820.20    2.07
   4   0   0  196.62    1.43
   4   1  -5  178.64    1.66
   6   1  -3    4.34    1.28
   3   0  -4   69.53    1.05
   1   1   2  155.34    0.39
   1   0  -4  334.95    1.16
   5   0  -2  574.37    2.91
   5   0  -1   30.74    1.44
   6   0  -2   72.51    1.74
   6   0  -3    1.54    1.42
   2   0  -5    0.29    0.71
   7   1   0    1.68    1.79
   4   0  -5   17.27    0.99
   2  -1  -2  467.04    1.48
   3  -1  -1  652.55    1.93
   5   0   1   34.85    1.13
   3  -1  -4    2.15    0.80
   4  -1  -4   38.41    1.20
   1  -1  -3 2070.00    2.59
   6  -1  -3    4.64    1.21
   6  -1  -1  123.52    1.96
   1  -1  -1 1042.46    1.57
   4  -1  -5  182.30    1.59
   4  -2  -3    1.55    1.00
   4  -2  -2   33.34    1.09
   5  -2  -3  513.49    2.77
   3  -2  -2  437.99    1.86
   5  -2  -2  407.46    2.46
   7  -1   0    0.90    1.61
   4  -2  -4   51.28    1.08
   2   1   2  463.21    0.61
   3  -2  -4   54.27    1.02
   2  -2  -2  838.61    2.18
   4  -2   0   94.19    1.23
   1  -1   0    0.09    0.43
   2  -2  -4  592.72    2.03
   6  -2   0  119.00    1.83
   2  -1   1 1387.14    1.82
   4  -3  -2   17.26    1.09
   5  -3  -2   82.71    1.44
   1  -2  -2  474.34    1.51
   5  -2   1   21.90    0.87
   3  -3  -2    0.61    0.77
   4  -3  -1  363.81    2.04
   1  -2  -1 1037.70    1.97
   6  -2   1  136.21    1.59
   0  -1  -1   26.12    0.39
   4  -1   2   19.77    0.47
   3  -3  -1  202.82    1.48
   1  -2  -4  252.35    1.18
   3  -2   1   84.84    0.82
   3  -3  -4    4.79    0.80
   2  -3  -2  145.01    1.22
   4  -3   0  375.65    1.93
   2  -3  -1  401.65    1.63
   1  -2   0   -0.02    0.53
   2  -1  -4  163.60    1.45
   2  -1  -3    3.00    0.79
   1  -1  -2  155.67    0.97
   1  -1  -5  113.09    1.33
  -1  -1  -4   23.02    0.79
   2  -1  -2  466.52    1.67
   3  -1  -4    0.83    1.01
   3  -1  -3  705.09    2.76
  -1  -1  -5  117.92    1.22
   0  -1  -6    0.29    1.06
  -2  -1  -4  158.33    1.11
   3  -1  -2   24.22    1.10
  -1  -1  -6   11.90    1.05
   1  -1  -1 1068.07    1.76
   1  -2  -5  120.92    1.62
   0  -1  -1   24.53    0.49
   2  -2  -5    0.56    1.13
   1  -2  -3  201.49    1.50
   0  -2  -3    0.89    0.74
   3  -2  -5   46.87    1.47
  -1  -2  -4  252.27    1.60
   3  -2  -3 1017.91    3.66
  -2  -1  -2  465.30    1.09
  -1  -2  -5  121.72    1.41
   1  -2  -2  475.03    1.82
   2  -2  -2  851.01    2.60
   0  -2  -2   11.07    0.72
   3  -2  -2  421.03    2.21
  -1  -1  -1 1039.55    1.40
   3   0   0   -0.01    0.22
  -2  -2  -4  576.51    2.12
  -3  -1  -3  699.42    1.38
   2  -3  -4   52.01    1.54
   0  -3  -5   50.36    1.34
   1  -3  -3  860.00    3.10
   2  -3  -3   -0.76    1.16
  -2  -2  -3   15.51    0.70
   2  -2  -1  110.30    1.14
   0  -3  -3    7.35    1.09
   3  -3  -3  358.81    2.61
  -1  -3  -5   64.47    1.34
   1  -3  -2   16.74    1.08
   2  -3  -2  148.14    1.59
   5  -2  -2  364.30    2.69
   0  -2  -1    0.57    0.65
  -1  -3  -3  862.86    2.75
   3  -3  -2    1.82    1.08
   0  -3  -2   -0.22    0.92
   4  -2  -1  220.46    1.69
   1  -1   0   -0.02    0.37
  -2  -2  -2  843.73    1.88
   1  -4  -4  111.07    1.65
  -2  -3  -4   52.86    1.08
   0  -4  -4   14.46    1.20
   2  -4  -3    3.03    1.21
   1  -4  -3   34.78    1.26
   3  -4  -3  308.79    2.82
   2  -3  -1  427.57    2.13
   1  -3  -1  401.83    1.89
  -2  -3  -3    0.47    0.82
   3  -3  -1  210.15    1.82
   5  -3  -2   74.18    1.99
  -1  -4  -4  108.15    1.56
   2  -4  -2  247.40    2.24
   1  -4  -2  146.34    1.66
   3  -4  -2  158.46    2.16
   0  -3  -1   73.18    1.00
   4  -3  -1  377.45    2.42
   1  -2   0    0.60    0.62
  -1  -4  -3   35.03    1.13
   0  -4  -2    4.85    0.93
   4  -4  -2   14.46    1.50
  -2  -3  -2  150.90    1.26
   0  -2   0 9452.34    5.62
   4  -2   0   91.87    0.93
  -1  -4  -2  149.61    1.54
   1  -4  -1  256.75    1.87
   3  -4  -1   27.13    1.45
   2  -3   0  799.23    2.39
   1  -3   0    0.35    0.75
  -2  -4  -3    4.95    0.98
   0  -4  -1   -0.21    1.07
   4  -4  -1   87.66    1.67
   4  -3   0  395.78    2.07
  -2  -4  -2  244.09    1.71
  -2  -3  -1  420.72    1.75
   2  -4   0  115.66    1.40
   1  -5  -1   98.65    1.70
   1  -4   0    0.91    0.96
  -1  -1   0    0.22    0.35
  -1  -5  -2    3.03    0.99
  -1  -3   0    1.13    0.79
   5  -3   0    0.09    0.98
   0  -5  -1   32.24    1.14
   0  -4   0 2639.65    4.81
   4  -4   0   32.04    1.40
  -3  -3  -2    0.28    0.64
   2  -2   1  110.52    0.89
   3  -2   1   82.54    0.79
  -2  -4  -1   13.55    0.84
   1  -3   1  401.00    1.65
  -1  -5  -1   99.27    1.49
   2  -5   0  171.57    1.81
  -1  -4   0    1.90    1.01
   1  -5   0    0.36    0.94
   0  -5   0    0.38    1.02
   2  -4   1   14.73    0.84
   0  -3   1   72.81    0.93
   4  -3   1  337.43    1.67
   0  -2   1   -0.26    0.62
   4  -2   1  206.89    0.97
   1  -1   1 1069.44    1.47
   0  -4   1   -0.49    0.88
   2   2  -3   16.59    0.66
   4   3  -3   13.83    0.81
   4   1  -2   20.35    0.70
   2   0  -1  228.58    0.71
   3   0  -1  166.02    0.73
   4   2  -3    2.06    0.69
   6   2  -2   46.40    1.05
   1   0  -1 1216.53    1.19
   5   2  -3  526.84    2.18
  -1   3  -3  915.63    1.79
   2   1  -3    3.65    0.52
   3   1  -3  691.05    1.87
   1   4  -4  111.96    1.22
   1   3  -4    5.37    0.68
   4   1  -3   38.24    0.78
   1   1  -3 2000.94    2.57
   3   0  -2  592.06    1.45
   5   0  -1   34.11    0.75
   2   0  -2 1096.07    1.68
   0   3  -4    0.42    0.67
   1   0  -2  768.58    1.31
   3   1  -4    0.41    0.66
   6   1  -3    4.85    0.88
   3   0  -3 1648.13    2.75
   4   0  -3    3.04    0.68
   2   0  -3   34.76    0.63
   0   0  -1    0.25    0.18
   1   3  -5   68.52    1.05
   1   0  -3  478.14    1.32
   3   1  -5   74.75    1.12
   3   0  -4   69.60    0.90
   4   1  -5  184.26    1.49
   4   0  -4   62.07    0.92
   6   0  -3   -0.11    0.89
   0   1  -4    0.64    0.62
   2   0  -4  829.64    2.15
   3  -1  -2   25.04    0.59
   4  -1  -2   21.21    0.70
   0   2  -5   -0.32    0.66
   2  -1  -2  443.41    1.21
   2  -1  -1 1429.85    1.68
   3  -1  -3  664.98    1.85
   3   0  -5   70.79    1.04
   4   0  -5   16.38    0.81
   1   0   1 1227.11    0.91
   2  -1  -3    3.07    0.55
   2   0  -5    0.69    0.68
   3  -1  -4    1.26    0.63
   4  -1  -4   36.84    0.90
  -1   1  -4   24.24    0.58
   1  -1  -2  155.12    0.77
   1   0  -5  156.03    1.21
   2  -1  -4  158.15    1.12
   5  -1  -4   65.46    1.07
   6  -1  -3    5.70    0.95
   1   1  -6   12.85    0.91
   1  -1  -1 1047.44    1.35
   3  -1  -5   68.71    1.03
   4  -1  -5  168.36    1.39
   1  -1  -4   23.26    0.70
   2  -1  -5  360.49    1.76
   0   0  -5   -0.21    0.63
  -1   0  -2  785.37    1.21
   0   1  -6   -0.68    0.85
   1   0  -6    9.96    0.79
  -1   1  -5  117.83    1.00
   1  -1  -5  115.56    1.16
   0  -1  -3   24.61    0.59
  -1   0  -4  337.81    1.31
   4  -2  -3    1.73    0.65
   0  -1  -2    1.69    0.46
   4  -2  -2   33.02    0.77
   3  -2  -4   50.52    0.90
   4  -2  -4   48.75    0.94
   2  -2  -3   14.06    0.74
   5  -2  -3  511.62    2.23
   3  -2  -5   41.47    0.91
  -2   1  -3    3.36    0.34
   2  -2  -5    1.52    0.71
   3  -2  -1   83.97    0.68
   0  -1  -1   24.63    0.38
   1  -2  -5  110.77    1.27
  -1  -1  -3 1957.16    2.67
   0  -1  -6    1.31    0.91
  -1   0  -6    8.59    0.82
   0  -2  -4   45.33    0.85
   0  -2  -3    0.29    0.58
  -1  -1  -5  115.50    1.09
  -1  -1  -2  157.49    0.79
   0  -2  -5    1.33    0.82
   3  -3  -3  362.60    1.75
   4  -3  -3   12.04    0.89
   2  -3  -4   51.04    0.99
   0  -2  -2   10.93    0.63
   1  -2  -1 1015.42    1.62
  -1  -1  -6   13.05    0.91
   1  -3  -4    5.09    0.85
   3  -3  -2    0.28    0.70
   1  -3  -3  846.10    2.45
  -1  -2  -4  251.74    1.47
  -1  -2  -3  197.93    1.18
  -2  -1  -4  155.30    1.12
  -2  -1  -5  368.14    1.73
  -2   0  -2 1142.32    1.42
   0  -3  -4   -0.08    0.76
   1  -3  -2   16.25    0.67
   0  -3  -5   50.04    1.05
   0  -3  -3    7.99    0.76
   0  -2  -1    0.11    0.49
  -4  -2   0   92.27    0.84
  -5  -1  -1   66.74    0.90
  -3  -1  -1  626.87    1.46
  -6  -2   2   46.34    1.01
  -5   0  -1   34.45    0.81
  -2   0  -1  210.56    0.72
  -7   0   0    0.56    0.79
  -6   1  -1  121.86    1.17
  -6   2  -1  121.33    1.17
  -5  -1   0    0.41    0.64
  -5  -2   2  403.67    1.70
  -7   1   0    0.80    0.98
  -4  -1   0 1013.16    2.12
  -2  -1   0 2024.69    1.99
  -4  -2   2   30.00    0.77
  -5   2  -1   22.08    0.72
  -2  -2   2  838.66    1.43
  -3  -1   0   -0.40    0.47
  -3  -2   2  408.64    1.28
   1  -1  -2  149.63    0.38
   1  -1  -3 2039.46    1.97
  -1   0   1 1215.53    1.09
  -2   2  -5    2.11    1.18
  -1   0  -6   11.20    1.18
   0   0  -5   -0.38    0.91
   0   1  -3   25.80    0.87
   0  -1  -5   49.36    0.87
   0   1  -2    0.93    0.58
  -2   2  -4  583.84    2.58
  -3   2   0    0.65    0.41
  -2   0  -6   83.13    1.52
  -3   2  -4   51.51    1.46
  -2   2  -3   17.12    0.91
   0   0  -4   77.20    0.95
  -2   1  -5  369.26    2.32
  -1   1  -4   23.83    0.93
  -1   1   0   -0.16    0.27
  -4   2  -4   50.68    1.58
  -3   1  -5   71.39    1.57
  -3   2  -3 1043.30    3.19
  -6   2  -2   47.20    1.45
  -3   2  -2  411.06    1.85
  -1   1  -3 2022.58    3.26
   4   1   0  898.11    1.17
   4   3   0  380.71    1.40
   1   4   0   -0.12    0.69
   1   5  -1  107.10    1.28
   2   5  -1  116.75    1.21
  -1   3   0    0.30    0.49
   4   4  -1   84.71    1.09
  -1   5  -2    5.27    0.97
  -1   1   0    0.17    0.23
  -1   2   0   -0.30    0.49
   0   3   0    0.46    0.54
   0   5  -2    0.38    0.79
   5   2  -1   20.84    0.58
  -3   3  -2    2.15    0.62
   2   3   0  811.33    1.98
  -2   3  -1  410.05    1.43
   1   3   0    0.61    0.58
  -2   4  -2  256.30    1.61
   0   4  -1   -0.25    0.91
   2   4  -1   16.00    0.90
   4   4  -2   15.50    0.83
   0   2   0 9629.64    4.87
   5   3  -2   83.84    1.04
   1   2   0    0.68    0.47
  -3   3  -1  200.44    1.13
  -2  -1  -3    3.04    0.75
  -5   3  -2   81.33    1.35
  -1  -1  -2  155.31    0.84
  -3  -3  -2    0.99    0.49
   0  -1   0    0.55    0.08
  -4  -2  -3    2.73    0.81
  -3  -1  -3  720.17    2.15
  -3   0  -3 1647.72    3.21
  -2  -2  -2  832.47    1.69
  -6   1  -3    5.78    1.20
  -5   3  -1   14.40    1.00
  -3   3   0   -0.16    0.52
  -2  -3  -1  418.56    0.93
  -1  -2  -1 1034.98    1.18
  -5   1  -3   15.44    1.04
  -2   1  -2  458.57    1.44
  -1   1  -1 1046.09    1.46
  -6   2  -2   46.63    1.43
  -5   2  -2  402.56    2.28
  -2   0  -2 1125.82    2.09
   0  -3  -2    0.05    0.29
  -2  -2  -5    1.05    0.86
  -2  -1  -5  376.50    1.91
  -3   0  -5   75.13    1.16
  -4   2  -3    0.83    0.78
  -5   2  -3  503.12    2.28
  -1  -2  -4  247.42    1.33
  -1  -1  -4   23.82    0.75
  -3   1  -4    0.90    0.83
  -1   1  -2  150.40    0.75
  -3   2  -2  403.74    1.35
  -4   0  -5   18.24    1.00
  -3  -1  -5   72.93    1.32
  -2   0  -4  862.83    2.50
   0   0  -1    0.12    0.20
  -2   1  -3    3.23    0.78
  -1   1  -1 1036.21    1.30
  -4   2  -2   31.78    0.75
  -3   2  -1   80.72    0.57
  -5   2  -2  401.04    1.89
  -3   2   0    0.32    0.28
  -1  -3  -3  874.93    2.01
  -3   1  -3  724.46    2.15
  -1  -1  -3 2013.96    2.85
  -6   1  -3    4.71    1.26
  -2   1  -2  447.36    1.33
  -4   2  -1  204.86    1.02
  -1  -2  -3  191.16    1.12
  -3  -1  -4    1.08    1.01
  -5   2  -1   20.96    0.73
  -1   0  -2  791.60    1.58
  -4   2   0   89.92    0.74
   2   2  -3   15.55    0.62
   2   1  -2  436.97    0.91
  -2   2   0  224.14    0.98
  -4   3  -1  362.03    1.71
  -2   4  -3    3.74    1.09
  -2   3  -1  419.36    1.71
   0   3  -2    0.93    0.69
  -5   3  -2   82.42    1.33
   1   1  -1 1071.13    1.28
   0   2  -1    0.27    0.57
  -1   3  -2   16.82    0.84
  -5   2  -1   22.20    0.85
  -1   1   0   -0.29    0.29
  -4   1   0  913.44    1.59
  -1   3  -3  935.32    2.88
  -4   2  -1  212.32    1.24
  -1   2  -1 1036.58    1.90
   1   2  -5  120.53    1.22
   1   2  -4  247.80    1.39
  -3   3  -4    5.21    1.14
   2   1   0 2074.73    1.79
   0   2   0 9672.03    4.82
   4   1  -1  682.63    1.29
  -3   3  -2    1.08    0.61
   2   3  -1  429.53    1.52
  -2   4  -3    3.20    0.94
   0   4  -2    4.37    0.78
   1   1   0   -0.13    0.29
   0   1   0    0.32    0.20
   1   3  -1  390.41    1.49
   0   3  -1   72.27    0.75
   2   4  -3    3.65    0.78
   4   3  -3   11.97    0.73
   1   4  -3   34.50    1.07
   4   2  -2   29.17    0.67
  -2   3  -2  139.97    0.98
   0   4  -3    0.19    0.77
  -3   3  -3  350.57    1.58
  -1   4  -4  114.13    1.37
   2   3  -2  145.14    1.14
   0   4  -4   14.89    1.06
   1   4  -4  115.93    1.35
   2   2  -1  107.46    0.77
   1   3  -2   15.14    0.68
  -4   0  -2   57.90    0.65
  -6  -1  -2  243.56    1.44
  -3  -2  -2  424.09    1.48
  -5  -2  -2  383.60    1.73
  -4  -2  -2   33.19    0.83
  -3  -1  -2   25.03    0.55
  -5  -1  -2  161.04    1.08
  -1  -2  -1 1011.08    1.62
  -2  -4   0  117.73    1.01
  -2  -3  -1  409.34    1.42
  -1  -4   1  265.94    1.22
  -1  -1  -1 1086.94    1.41
  -5   1  -1   60.87    0.63
  -3   1  -1  639.12    0.93
  -3  -4   0   -0.03    0.73
  -4  -3  -1  375.29    1.70
   0  -3   1   68.14    0.48
  -6   0  -1  172.40    1.19
  -2  -2  -1  108.16    0.73
  -6  -1  -1  118.41    1.08
  -2  -4   1   13.83    0.62
  -5  -2  -1   22.53    0.70
  -3  -2  -1   84.70    0.82
  -2   0  -1  226.05    0.65
  -4  -2  -1  221.26    1.19
  -5   0  -1   29.62    0.72
  -4  -4   1   82.65    1.13
  -3  -4   1   27.87    0.84
  -2  -1  -1 1413.94    1.89
  -5  -3   0    0.06    0.76
  -2  -3   0  804.43    1.88
  -5   2  -1   21.90    0.54
  -4  -1   0 1022.26    2.03
  -2  -1   0 2029.83    1.96
  -1   2  -1 1034.35    0.69
  -4  -2   2   31.01    0.79
  -1  -2   3  190.98    0.73
  -4   1  -1  692.98    1.39
  -4  -2   3    2.02    0.64
  -6   1   0   93.20    0.98
  -4  -2   4   52.22    0.90
  -5  -1   1   65.01    0.83
  -5   0   0    0.03    0.61
  -4   2  -1  209.43    0.74
  -3   1  -1  619.59    1.04
  -2  -2   3   15.47    0.53
  -3  -2   4   54.39    0.84
  -6  -1   3    5.22    0.87
  -4  -1   1  690.06    1.68
  -3   2  -1   85.36    0.42
  -5   1   0    0.28    0.58
  -3  -1   1  629.31    1.39
  -5   0   1   34.11    0.80
  -4  -1   2   21.03    0.68
  -6   0   3   -0.48    0.84
  -3   0   0   -0.07    0.41
  -4   1  -1  673.72    1.42
  -6   2   0  113.08    1.15
  -4   0   1  336.61    1.20
  -4   0   3    3.31    0.58
  -5   2  -1   20.85    0.62
  -4   0   2   61.96    0.80
  -6   3   0   63.92    1.15
  -2   0   0  174.16    0.56
   0   0   4   85.02    0.45
  -5   1   3   15.40    0.82
  -3   0   1  160.45    0.76
  -3   0   3 1723.39    2.64
  -1   0   4  328.04    1.00
  -3   0   2  580.98    1.42
  -1   0   0    0.01    0.14
  -4   1   0  953.52    1.86
  -2   1   5  367.21    1.50
  -5   2   3  523.74    2.24
  -2   0   1  206.63    0.68
  -4   1   1  706.77    1.83
  -5   2   1   22.49    0.75
  -2   0   2 1122.74    1.68
  -1   2   0    0.03    0.24
   0   4  -1    0.16    0.78
  -1   1   0   -0.10    0.24
   1   4  -1  260.38    1.42
   2   2   0  227.34    0.85
  -2   3  -1  425.25    1.41
  -2   4  -2  255.43    1.57
   4   2  -1  230.20    1.03
   0   2   0 9999.00    4.87
   2   1   0 2086.21    1.72
  -3   3  -2    1.44    0.65
   1   0   0    0.06    0.06
   4   1  -1  670.84    1.23
   4   3  -2   18.64    0.82
  -2   4  -3    3.80    0.99
   2   3  -1  423.72    1.52
   0   4  -2    3.89    0.74
   0   1   0    0.08    0.24
   1   1   0   -0.28    0.26
   0   3  -1   71.92    0.76
   1   3  -1  399.80    1.45
   2   4  -3    3.48    0.77
  -3   3  -3  348.50    1.68
  -2   3  -2  139.00    1.02
   0   4  -3    1.35    0.75
   1   4  -3   36.60    0.96
  -1   4  -4  114.88    1.49
   1   0  -4  331.95    1.36
  -3   2  -4   52.45    1.09
   0  -1  -6    0.21    1.07
   1   0  -2  772.69    1.33
  -3   2  -2  410.14    1.33
   1  -2  -5  113.38    1.06
   1   0  -3  490.46    1.36
  -4   2  -3    1.26    0.90
  -4   2  -2   30.00    0.60
  -2   1  -5  357.24    1.90
  -4   1  -5  173.21    1.59
   0   0  -4   81.52    1.00
   1  -2  -4  252.99    1.29
  -1   1  -3 2044.28    2.87
  -1   1  -1 1059.42    1.29
   0  -2  -5    0.51    0.89
  -2   1   1 1422.67    1.64
  -2   2   3   17.28    0.69
   1   3   5   68.49    1.04
  -1   3   4    6.87    0.86
  -3   4   2  155.24    1.35
   0   2   4   47.24    0.75
   0   1   3   24.81    0.51
  -1   1   2  150.00    0.77
  -3   3   1  196.28    1.09
  -2   2   2  843.77    1.86
  -1   2   3  196.91    1.10
   3   2   4   52.33    0.80
   0   3   4   -0.20    0.67
  -3   4   1   28.09    0.80
   2   2   4  565.24    1.75
   0   4   4   15.98    0.83
  -3   3   0   -0.58    0.45
  -3   4   0    0.47    0.65
   2   1   3    3.45    0.45
   3   1   3  667.54    1.35
  -2   3   2  149.49    1.10
  -1   3   3  922.33    2.43
   2   3   4   52.73    0.89
   3   3   4    4.01    0.67
   0   2   3   -0.59    0.60
  -2   2   1  105.37    0.71
  -2   5   1  122.64    1.32
  -1   1   1 1084.48    1.36
   5   1   2  158.60    0.96
  -1   4   0    0.24    0.60
   1   5   1  108.50    1.22
   0   1   1   23.89    0.33
   2   1   2  438.04    1.10
   1   2   2  458.04    1.29
   0   4   1    1.14    0.60
   0   5   0    0.60    0.80
   4   1   2   18.71    0.59
   5   3   2   83.56    1.07
   2  -1   0 2065.02    1.03
   5   2   2  378.87    1.57
  -1   3   0   -0.68    0.42
   3   3   2    2.07    0.66
   4   3   2   18.45    0.76
   3   2   2  410.69    1.40
   1   5   0   -1.15    0.81
  -1   4  -1  256.79    1.19
   0   4   0 2585.68    3.53
   2   4   1   15.70    0.70
   2   5   0  180.52    1.46
   4   4   1   83.02    1.09
   1   3   1  398.37    1.36
   3   4   1   29.13    0.77
  -5  -3  -1   16.32    0.84
  -4   0  -3    3.32    0.97
  -3  -3   0    0.15    0.34
  -1  -1  -1 1067.90    1.34
  -2   1  -2  467.59    1.26
  -3   2  -2  439.68    1.45
  -3  -1  -2   26.10    0.68
  -6   2  -2   46.03    1.22
  -4   2  -2   34.22    0.77
  -3   3  -1  210.09    0.97
  -4   3  -1  356.82    1.53
  -2  -1  -1 1415.83    1.83
  -1  -3  -3  838.11    2.03
  -2  -2  -4  586.88    1.96
  -1  -1  -3 2058.13    2.74
  -5   0  -4  433.94    2.08
  -2  -4  -3    3.81    0.70
  -1  -4  -2  147.72    0.98
  -4   1  -3   37.88    0.78
  -1  -2  -3  197.88    1.10
  -5   1  -3   14.42    0.79
  -1   0  -2  774.84    1.33
  -3  -4  -3  305.62    1.65
   0  -3  -1   69.33    0.46
  -3   0  -3 1708.48    2.77
  -2  -1  -3    2.62    0.57
  -3   1  -2   24.09    0.49
  -2  -2  -3   17.19    0.72
  -1  -3  -2   14.87    0.58
  -2  -4  -2  238.11    1.25
   0  -1  -1   22.81    0.29
  -5   0  -3  620.01    2.16
  -3  -1  -3  698.92    1.92
  -5   1  -2  159.27    1.13
  -4   1  -2   19.23    0.57
  -4  -3  -3   12.97    0.86
  -3  -2  -3 1061.99    2.47
  -5   3  -1   15.71    0.92
  -1   1   1 1079.15    1.44
  -2   4   1   15.56    0.79
   1   5   1  106.58    1.06
  -2   3   1  422.65    1.55
  -4   2  -1  207.24    1.09
  -3   2   0    0.99    0.59
  -3   4   0   -0.46    0.81
   2   4   1   15.75    0.64
  -1   2   1 1017.29    1.76
  -3   3   0   -0.34    0.74
  -2   1   0 2091.83    2.04
  -4   4  -2   13.85    1.15
  -1   5   0    0.01    0.80
  -2   4   0  116.85    1.13
   0   0   2   48.95    0.42
   0   2   5    0.93    0.64
  -3   3   4    5.32    0.76
   2   1   4  164.86    0.78
  -3   2   3 1064.56    2.55
  -2   2   4  594.47    2.00
   1   2   5  111.51    0.94
   1   1   4   22.98    0.57
  -2   1  -1 1368.32    0.87
  -4   3   1  346.85    1.53
   0   0   1    0.02    0.13
  -2   1   2  458.31    1.28
  -1   1   3 2052.68    2.67
   0   3   5   51.25    0.91
  -4   4   1   81.16    1.16
  -3   2  -1   79.89    0.44
   1   3   5   66.88    1.00
  -2   2   3   16.69    0.69
  -2   1   1 1419.27    1.76
  -1   3   4    6.08    0.75
  -2   1   0 2100.45    1.70
   0   1   3   24.22    0.49
  -4  -2   1  216.05    1.12
  -3   0  -1  167.69    0.72
  -3  -2   1   79.40    0.67
  -1  -2   2  452.54    0.94
  -5   1  -1   58.01    0.74
  -5   2  -1   21.20    0.51
  -5  -2   2  395.57    1.70
  -4  -1   0  969.94    1.94
  -2  -1   0 2080.54    1.95
   0  -1   1   23.22    0.16
  -5  -2   3  529.95    2.08
  -3  -1   0   -0.38    0.43
  -4   1  -1  681.29    1.42
  -4   2  -1  213.63    0.78
  -2  -2   2  807.20    1.50
  -1  -2   3  195.35    0.72
  -3   1  -1  640.98    1.11
  -6   1   0   96.34    1.00
  -4  -2   3    1.67    0.66
  -5  -1   1   66.57    0.86
  -3  -2   3 1038.91    2.14
  -6  -1   3    5.46    0.78
  -2  -2   3   16.71    0.51
  -4  -1   1  678.98    1.68
  -4   0   0  194.88    0.91
  -1  -1   2  149.96    0.65
  -2  -1   3    2.77    0.51
   1  -1   3 2037.76    1.75
  -5   2   1   20.62    0.62
  -3   0   1  161.43    0.72
  -5   1   4   68.42    1.15
  -1  -1   4   22.39    0.62
  -2   0   6   88.16    1.12
  -3   0   5   73.01    1.07
  -1   0   6    9.78    0.76
  -5   2   2  361.49    1.62
  -3   0   2  582.85    1.42
  -3   0   4   70.99    0.94
  -5   2   3  483.06    2.07
  -3   0   3 1733.47    2.73
  -5   3   2   72.98    1.05
   1   0   0    0.00    0.09
  -4   1   2   19.26    0.67
  -4   1   4   40.49    0.92
  -2   0   1  208.92    0.65
  -4   1   3   37.62    0.84
  -2   0   4  835.84    2.06
  -1   0   5  148.27    1.07
  -4   2   1  214.35    1.02
  -1  -2  -6    8.32    1.03
   1  -2  -3  192.91    1.67
   3  -1  -6    2.95    1.28
   1  -2  -6    8.39    1.45
  -3  -2  -5   45.08    1.13
  -3  -2  -4   53.46    1.01
   1  -1  -1 1102.58    1.77
   2  -2  -5    1.18    1.24
   2  -2  -4  575.55    2.93
   0  -2  -7   -0.30    1.03
  -3  -2  -3 1051.85    2.52
  -1  -2  -2  469.96    1.56
   0  -2  -2   11.02    0.81
  -3  -2  -6    0.68    0.83
  -2  -2  -7    8.35    0.97
   2  -2  -3   15.65    1.18
   3  -1  -7   49.20    1.36
   1  -2  -2  476.89    1.96
  -1  -3  -5   67.67    1.47
   0  -3  -5   49.19    1.46
  -1  -3  -4    6.75    1.07
   3  -2  -6   -0.10    1.52
   1  -3  -5   66.82    1.86
   0  -3  -6   -0.56    1.20
  -2  -3  -5  181.89    1.75
  -2  -3  -4   54.04    1.30
   2  -2  -2  833.76    2.76
   1  -3  -6    4.73    1.36
   0  -3  -3    7.56    1.24
  -3  -2  -2  402.60    1.43
  -2  -3  -6  110.39    1.57
  -1  -3  -3  881.50    2.94
   2  -3  -5  192.69    2.37
   1  -3  -3  885.17    3.57
  -3  -3  -5   32.71    1.25
   2  -3  -4   55.33    1.72
  -2  -3  -3   -0.48    0.97
   2  -3  -6  120.44    1.91
   4  -2  -5   14.46    1.82
   0  -2  -1    0.52    0.67
  -1  -2  -1 1010.94    1.96
  -3  -3  -6    2.01    0.95
   1  -2  -1 1023.55    2.30
  -3  -3  -3  349.49    1.91
   1  -3  -2   14.98    1.25
   4  -2  -3    1.52    1.59
   0  -4  -5   -0.04    1.21
   1  -4  -5   45.14    1.65
   0  -4  -4   15.84    1.40
   1  -4  -4  115.40    2.04
   2  -3  -2  142.68    1.91
   2  -2  -1  108.39    1.09
   3  -1  -1  656.96    1.61
   1  -4  -6    3.51    1.07
  -2  -4  -5    1.24    1.16
   2  -4  -5    0.91    1.38
  -2  -4  -4  197.21    1.91
   0  -4  -3    0.72    1.42
   2  -4  -4  195.48    2.56
  -2  -4  -3    2.02    1.16
   2  -4  -3    2.80    1.84
  -3  -3  -2    1.24    0.80
   0  -3  -1   68.61    1.02
   1  -3  -1  386.27    1.94
   0  -4  -2    4.49    1.32
   1  -4  -2  147.60    2.05
   2  -3  -1  405.54    2.13
   0  -5  -5   23.39    1.30
   0  -5  -4    0.69    1.20
   1  -5  -4    3.97    1.59
   4  -4  -5    6.18    1.63
   0  -2   0 9819.52    5.69
   4  -3  -2   17.96    1.65
   1  -2   0    0.18    0.53
   2  -5  -4    9.24    1.40
   0  -5  -3    1.44    1.32
   1  -5  -3  213.03    2.72
   4  -4  -3    1.15    1.89
   0  -4  -1    0.86    1.09
   1  -4  -1  250.89    2.17
   5  -3  -3    8.79    1.94
  -2  -5  -3    1.40    1.12
   0  -5  -2    1.15    1.37
   0  -3   0   -0.02    0.80
   1  -5  -2    3.16    1.40
   1  -3   0   -0.32    0.74
   2  -5  -2   22.63    1.76
   4  -4  -2   14.45    1.96
  -2  -4  -1   13.61    1.01
   3  -4  -1   26.02    1.73
   2  -3   0  744.35    2.41
  -2  -2   0  228.23    0.92
   0  -5  -1   32.01    1.28
   1  -5  -1  101.20    1.79
   0  -4   0 2517.52    4.84
   1  -4   0    0.80    1.21
   1  -6  -3    8.64    1.17
  -2  -3   0  747.40    2.06
   2  -5  -1  117.54    2.00
   3  -1   0    0.43    0.30
   2  -6  -3    0.23    1.18
   4  -4  -1   80.74    2.13
   2  -4   0  116.54    1.56
   1  -6  -2   38.42    1.41
   3  -5  -1   33.52    2.06
   2  -6  -2   47.95    1.64
   3  -4   0    0.44    1.18
  -2  -4   0  115.09    1.31
   0  -5   0    0.78    1.04
   1  -5   0   -1.16    1.20
   1  -3   1  387.09    1.73
   4  -2   0   89.59    0.86
   1  -2   1 1020.22    2.06
   2  -5   0  168.41    2.30
   0  -3   1   69.65    0.94
   0  -2   1    0.02    0.52
   1  -6  -1   43.75    1.46
   5  -4  -1    7.20    1.76
  -3  -3   0    0.07    0.64
   0  -4   1   -0.25    1.14
   1  -4   1  247.36    1.82
   2  -4   1   14.15    1.08
   3  -6  -1    7.74    1.39
  -2  -5   0  168.86    1.73
   1  -6   0    0.01    1.31
   3  -4   1   26.74    1.35
  -2  -6  -1    0.17    0.98
   1  -5   1  104.43    1.67
   2  -6   0   30.85    1.49
   0  -5   1   32.81    1.23
   2  -5   1  110.65    1.90
  -2  -3   1  404.48    1.66
  -2  -4   1   14.57    0.99
   3  -5   1   33.08    1.72
   4  -3   1  367.22    1.94
   1  -3   2   15.92    0.85
   1  -4   2  144.24    1.56
   0  -3   2    0.73    0.78
   1  -6   1   44.02    1.34
   5  -5   0    0.61    1.66
   0  -4   2    4.76    0.98
   2  -4   2  240.39    1.99
   2  -3   2  140.26    1.30
   4  -2   1  214.50    1.20
   2  -6   1    0.08    1.24
  -2  -5   1  111.98    1.53
   1  -2   2  466.47    1.65
   3  -4   2  155.21    1.78
   3  -1   1  660.69    1.40
  -1  -6   1   43.77    1.21
   3  -6   1    9.03    1.26
   0  -5   2    1.25    1.12
   2  -2   2  837.05    2.12
  -3  -4   1   25.60    0.97
   5  -4   1    7.39    1.32
   3  -5   2    1.43    1.22
  -2  -6   1    0.59    1.07
   5  -5   1    1.27    1.50
  -2  -4   2  246.25    1.78
   4  -3   2   17.45    1.01
  -1  -2   2  461.61    1.51
   1  -6   2   39.21    1.23
   2  -6   2   48.61    1.51
  -2  -3   2  143.56    1.22
  -2  -5   2   23.33    1.30
   1  -4   3   36.66    1.23
   3  -6   2   39.45    1.44
   0  -4   3    1.41    0.98
   2  -4   3    2.53    1.06
   1  -3   3  876.33    2.81
  -1  -6   2   38.57    1.22
   1  -5   3  212.82    2.13
   0  -3   3    7.84    0.90
   2  -3   3   -1.09    0.90
   0  -5   3    0.12    1.29
   3  -4   3  297.02    2.23
   4  -2   2   31.38    0.81
   1  -1   2  149.76    0.83
   3  -3   3  357.62    1.94
   2  -1   2  463.25    1.33
   3  -5   3  130.86    1.71
   5  -3   2   83.31    1.21
   1  -2   3  198.52    1.38
   5  -5   2   32.11    1.65
  -1  -5   3  214.39    1.92
  -3  -4   2  150.93    1.40
   2  -2   3   16.78    0.93
   0  -2   3   -0.62    0.73
   2  -6   3    0.90    0.90
  -3  -3   2    1.36    0.71
   4  -5   3    2.09    1.17
  -2  -4   3    3.49    1.03
   4  -3   3   12.41    1.02
   3  -1   2   25.81    0.57
  -2  -5   3    1.18    1.07
   1  -4   4  111.15    1.50
  -2  -3   3    1.09    0.87
  -1  -2   3  192.20    1.27
   0  -4   4   16.30    1.23
   2  -4   4  195.23    1.83
  -1  -1   2  155.67    0.81
   1  -5   4    4.25    0.94
   2  -5   4    8.55    1.08
   1  -3   4    5.94    1.05
   2  -3   4   55.43    1.36
   0  -5   4   -0.25    1.03
   3  -4   4   22.62    1.20
   4  -2   3    2.27    0.79
   3  -5   4    2.84    0.86
   3  -3   4    5.95    0.94
   5  -3   3    8.59    0.93
   1  -1   3 2074.38    3.02
  -1  -5   4    2.78    0.91
   1  -2   4  250.51    1.65
   2  -1   3    3.53    0.63
  -3  -4   3  293.06    1.77
   4  -4   4   27.93    0.97
   2  -2   4  588.88    2.23
   0  -2   4   45.45    0.95
  -2  -4   4  199.04    1.67
   4  -3   4   28.41    1.06
  -3  -3   3  332.26    1.61
  -5  -3   4   34.52    1.03
  -3  -3   4    6.05    0.78
  -3  -2   4   53.72    0.97
  -2  -5   3   -0.02    0.89
  -5  -4   4  135.51    1.40
  -6  -3   4   66.66    1.20
  -5   0   3  646.18    2.08
  -3   0   3 1753.04    2.80
  -3  -4   4   23.79    1.02
  -6  -2   4   11.19    0.92
  -1  -1   3 1966.83    2.70
  -2  -2   4  565.81    2.02
  -1   0   2  780.77    1.33
  -6   0   3   -0.62    0.80
  -4   1   2   18.89    0.52
   0  -3   3    8.45    0.66
  -2   0   3   33.05    0.68
  -5   1   2  164.46    0.99
  -1  -3   4    5.45    0.85
  -2  -1   4  161.06    1.13
  -3   1   2   23.69    0.44
  -1  -2   4  239.92    1.33
  -5  -3   5   18.01    0.90
  -4  -3   5  106.40    1.25
  -4  -2   5   14.44    1.04
  -7   0   3    2.43    0.74
  -3  -3   5   35.58    1.05
  -7  -1   4  222.20    1.62
  -3  -2   5   46.96    1.01
  -5   0   4  448.24    1.96
  -3   0   4   70.40    0.91
   1  -2   2  450.63    1.00
  -1  -1   4   23.12    0.78
  -1   0   3  479.45    1.37
  -6   0   4   13.87    0.87
  -2  -2   5    0.89    0.86
  -4   1   3   36.55    0.70
  -3  -1   5   72.85    1.13
  -5   1   3   14.79    0.67
  -2   0   4  842.17    2.15
   0  -3   4    0.39    0.83
  -3   1   3  668.66    1.68
   0   0   2   51.04    0.47
  -1  -2   5  113.29    1.17
  -4  -3   6   68.28    1.08
  -4  -2   6   30.47    1.02
  -5   0   5    7.95    0.94
   1  -2   3  185.87    0.97
  -5  -2   6   19.27    0.73
  -3  -2   6    1.95    0.85
  -3   0   5   72.78    1.15
  -1   0   4  331.51    1.38
  -4   1   4   36.88    0.86
  -1  -1   5  114.64    1.13
  -6   0   5  124.46    1.29
  -5   1   4   63.45    1.00
  -5  -1   6    3.57    0.83
  -4  -1   6  124.94    1.32
   0   0   3    0.48    0.42
  -2  -3   6  118.65    1.34
  -3  -1   6    2.44    0.86
  -2   0   5    0.70    0.77
  -1   1   2  154.17    0.69
  -2  -1   6  196.25    1.58
  -2   1   4  160.15    1.07
  -1   1   3 2053.79    2.68
  -1  -3   6    3.85    1.00
   0  -1   5   50.65    0.95
   0   0   4   80.85    0.89
  -1   0   5  152.12    1.27
  -5   0   6   26.22    0.90
  -3   0   6    0.32    0.79
  -4   1   5  172.13    1.40
  -1  -1   6   11.94    1.01
  -5   1   5   37.35    0.94
  -3  -2   7   12.70    0.80
  -2   0   6   92.62    1.25
  -1   1   4   23.05    0.71
  -2   1   5  379.08    1.74
  -3  -1   7   49.75    0.97
  -4   2   3    1.75    0.66
   0  -2   6 1114.87    3.40
   0   0   5    0.95    0.71
   0  -3   6   -0.92    1.19
  -2  -1   7   82.33    1.18
   1   0   3  473.38    1.34
  -1   0   6   10.39    1.06
  -3   2   2  405.97    1.13
   0  -1   6    1.62    1.07
   1   0   2  800.49    1.31
   0   1   3   25.29    0.61
  -1   1   5  119.66    1.18
  -4   1   6  123.06    1.30
  -4   2   4   49.66    0.90
  -1  -2   7   51.55    0.96
   1   0   4  331.50    1.43
  -3   0   7   17.47    0.91
  -5   1   6    2.85    0.78
  -3   2   4   51.31    0.85
  -2   2   3   16.19    0.57
  -2   0   7   13.03    0.94
  -2   1   6  200.18    1.56
   0   0   6 1443.70    3.71
  -2   2   2  809.21    1.51
  -2   2   4  558.64    1.88
   1  -2   6    8.11    1.06
  -4   2   5   12.48    0.87
  -3   2   5   45.63    0.96
   0  -2   7    0.16    0.84
   2  -1   3    3.50    0.43
  -1   0   7   69.83    1.13
  -1   1   6   11.87    0.96
   2  -1   4  155.10    1.05
  -2   2   5    1.87    0.80
   2  -2   5    2.48    0.93
   2  -1   2  440.51    0.92
   1   1   3 2073.95    2.85
   1   1   4   24.18    0.80
  -2   1   7   83.54    1.19
   2  -1   5  372.42    1.82
   1   0   6    9.88    0.85
   0   0   7    0.20    0.84
   0   1   6    1.55    0.96
  -1   2   2  456.25    1.16
  -3   2   6    0.56    0.78
   2   0   3   33.67    0.60
   1   1   5  121.67    1.32
  -1   1   7  124.87    1.37
  -4   2   6   27.68    0.85
  -2   2   6   77.60    1.19
   1  -1   7  127.75    1.41
   1   1   2  159.19    0.75
   0   2   3    0.36    0.54
   0   2   4   46.48    0.80
   0   2   5    0.37    0.75
   1   1   6   12.73    0.95
   0   1   7   14.70    0.88
   2   0   2 1127.35    1.65
   2   1   4  165.08    1.14
   0   2   6 1077.31    3.17
  -2   2   7    8.98    0.68
   1   2   4  250.08    1.45
   3  -1   4    1.22    0.66
   2   1   3    3.46    0.57
   1   2   5  120.60    1.33
  -2   3   4   52.99    0.89
   2  -1   7   87.61    1.28
   1   1   7  121.73    1.30
   1   2   3  191.51    1.16
  -2   3   5  183.83    1.39
   3  -1   5   73.42    1.08
  -1   3   4    4.92    0.76
   3  -1   3  672.11    1.53
   2   1   6  194.04    1.54
  -1   3   5   66.97    1.06
   1   2   6    6.95    0.96
   0   2   7    0.78    0.70
  -1   3   3  832.76    2.08
  -2   3   6  118.55    1.20
   3  -1   6    2.08    0.93
   2   1   2  456.44    1.25
   3   0   6    1.30    0.88
   1   1   1 1094.88    1.38
  -1   3   6    3.11    0.83
   2   1   7   80.75    1.18
   1   2   2  467.59    1.30
   2   2   4  586.60    2.08
   2   2   5    2.21    0.83
   3   1   4    1.16    0.66
   3   1   5   69.86    1.00
   1   2   7   54.09    0.95
   0   3   3    6.82    0.69
   2   2   3   15.13    0.66
   2   2   6   78.81    1.19
   3   1   3  688.76    1.86
   3   1   6    2.52    0.76
   1   3   4    4.36    0.88
   1   3   5   66.47    1.20
   3   0   7   16.39    0.89
  -1   3   2   15.09    0.51
   2   2   7    7.83    0.84
   1   3   6    3.47    0.76
   4   0   5   16.20    0.87
   3   2   5   45.45    1.09
   2   2   2  836.02    1.84
   3   2   6   -0.62    0.85
   0   3   2   -0.38    0.49
   2   3   5  190.71    1.58
   4   0   6   42.46    1.08
   2   3   4   55.44    0.98
   3   1   2   25.26    0.52
   3   2   3 1049.66    2.50
   2   3   6  115.74    1.29
   4   0   3    2.46    0.54
   2   1   1 1445.12    1.78
  -1   4   5   45.28    0.97
   1   2   1 1032.00    1.61
   2   3   3    0.52    0.80
  -1   4   4  108.39    1.12
   3   2   7   13.55    0.66
   0   4   5    0.37    0.77
   4   1   3   36.99    0.79
   0   4   4   13.97    0.83
   4   2   5   13.70    0.90
   3   3   5   35.69    1.11
   4   2   4   48.03    0.99
   3   3   4    5.89    0.83
   1   4   5   44.69    1.02
   3   2   2  422.84    1.46
   4   2   6   28.37    0.88
   3   3   6    0.20    0.77
   1   4   4  107.83    1.21
   0   4   3    0.15    0.68
   1   4   6    2.75    0.68
   2   3   2  144.83    1.06
   3   3   3  367.84    1.80
   5   0   5   10.06    0.82
   2   2   1  108.10    0.73
   4   2   3    2.11    0.70
   4   0   2   54.87    0.58
   1   4   3   36.80    0.90
   4   1   2   20.35    0.53
   5   1   4   61.00    1.02
   3   1   1  638.73    1.36
   5   1   6    2.38    0.71
   4   3   5  103.98    1.27
   4   3   4   29.46    0.95
   4   3   6   62.74    0.91
   4   2   2   32.24    0.81
   5   2   4  299.13    1.69
   3   3   2    1.08    0.65
   3   4   5   18.93    0.83
   4   3   3   12.23    0.97
   0   4   2    4.36    0.57
   3   4   4   24.03    0.99
   3   2   1   83.25    0.72
   1   4   2  144.57    1.12
   5   2   3  487.72    2.00
   2   3   1  403.34    1.39
   3   4   3  302.12    1.84
   5   3   4   30.87    1.00
   5   3   5   16.84    0.73
   4   1   1  671.03    1.59
   4   4   5    6.40    0.66
   4   4   4   27.36    0.81
   1   5   4    3.08    0.73
   2   1   0 2129.93    1.96
   5   2   2  380.16    1.71
   4   2   1  225.67    1.14
   3   3   1  203.83    1.15
   3   4   2  157.34    1.36
   4   4   3    1.03    0.86
   2   5   4    7.95    0.75
   6   1   3    2.91    0.73
   2   2   0  227.89    0.87
   1   5   3  214.82    1.46
   1   4   1  248.47    1.25
   2   5   3    0.20    0.75
   3   5   4    3.38    0.69
   5   3   2   82.52    1.12
   5   4   4  124.99    1.22
   3   1   0    0.36    0.32
   4   3   1  362.07    1.63
   2   4   1   13.57    0.66
   4   4   2   15.58    0.84
   3   2   0   -0.45    0.45
   1  -3  -6    5.39    1.42
  -1  -3  -2   16.03    1.22
  -5  -2  -2  406.43    1.92
  -3  -3  -2    1.38    1.09
  -5  -3  -5   17.44    1.15
  -2  -4  -5   -0.13    1.16
  -1  -4  -5   47.13    1.70
   2  -3  -4   51.50    2.01
  -4  -2  -1  221.70    1.27
  -1  -4  -4  113.80    1.98
  -5  -3  -3    7.25    1.34
  -4  -3  -2   17.57    1.14
  -1  -4  -6    4.70    1.17
  -3  -4  -5   19.62    1.09
  -3  -4  -4   24.76    1.32
   0  -4  -4   16.09    1.72
  -2  -4  -3    2.30    1.53
   1  -2  -1 1016.26    2.42
   1  -3  -2   14.50    1.15
   0  -4  -6  453.52    2.86
  -3  -4  -3  313.83    2.38
   2  -3  -3    0.94    1.42
  -2  -3  -1  412.42    2.03
  -1  -3  -1  392.47    1.90
   1  -4  -4  104.65    2.30
  -5  -3  -2   74.95    1.42
  -2  -4  -2  249.76    2.18
  -1  -4  -2  150.58    2.12
   0  -3  -1   73.44    1.23
  -3  -4  -2  152.90    1.95
  -5  -2  -1   19.41    0.78
  -1  -2   0    0.07    0.52
  -2  -5  -4    9.65    1.43
  -1  -5  -5   26.73    1.22
  -1  -5  -4    3.81    1.26
   2  -4  -5    1.19    1.57
   2  -4  -4  202.97    2.73
  -3  -5  -4    3.05    1.06
   2  -2  -1  112.06    1.02
   0  -2   0 9855.51    6.01
   0  -5  -5   24.36    1.51
  -2  -5  -3    0.71    1.37
  -1  -5  -3  211.06    2.56
  -2  -4  -1   14.05    1.19
  -3  -5  -3  129.87    2.00
   2  -4  -3    2.87    1.82
  -1  -4  -1  252.16    2.11
   0  -5  -3    1.14    1.94
  -5  -3  -1   14.96    0.93
  -1  -3   0   -0.42    0.81
  -2  -5  -2   21.87    1.72
  -3  -3   0   -0.10    0.88
   1  -5  -4    4.73    1.54
  -4  -5  -3    1.64    1.01
  -3  -5  -2    1.90    1.24
   0  -3   0   -0.36    0.84
   0  -5  -2    1.45    1.60
  -4  -5  -2   11.19    1.17
  -2  -5  -1  113.36    2.04
  -1  -4   0    1.17    1.28
   2  -5  -4    9.39    1.75
  -1  -5  -1   99.27    1.96
   1  -3   0    0.27    0.95
  -5  -4  -1    5.43    1.12
  -1  -6  -3    9.21    1.32
   0  -5  -1   33.19    1.74
   0  -4   0 2488.49    5.54
  -2  -6  -2   50.13    1.62
  -1  -6  -2   38.65    1.83
  -1  -2   1 1002.18    2.04
  -1  -3   1  378.30    1.80
   1  -6  -3    8.61    1.79
  -2  -5   0  173.90    2.02
  -1  -5   0    0.53    1.58
  -3  -2   1   80.64    0.80
   0  -5   0    1.21    1.69
   0  -2   1   -0.17    0.59
  -1  -6  -1   46.77    1.67
  -2  -4   1   15.38    1.08
  -1  -4   1  247.53    1.90
   0  -6  -1    0.25    1.51
  -3  -4   1   28.64    1.23
   0  -4   1    0.12    1.18
  -4  -3   1  346.52    1.85
   3  -5  -2   -0.17    1.89
   1  -3   1  389.41    1.84
  -4  -2   1  205.43    1.12
   1  -2   1 1012.90    2.12
  -2  -6   0   29.59    1.53
  -1  -6   0    0.70    1.43
  -2  -5   1  113.85    1.96
  -1  -5   1  104.54    1.95
  -3  -6   0    0.49    1.22
   0  -6   0  513.87    3.69
  -3  -5   1   34.59    1.50
   3  -3   0   -0.42    1.03
   1  -6   0   -0.09    1.87
   2  -3   1  420.99    1.97
   1  -5   1  101.12    2.03
  -1  -3   2   14.69    0.91
  -1  -4   2  140.13    1.58
   0  -3   2    0.04    0.80
   3  -2   0    0.46    0.48
   0  -4   2    3.30    1.15
  -3  -3   2    0.73    0.92
   0  -6   1    0.56    1.40
  -3  -4   2  153.56    1.72
   2  -2   1  104.49    0.88
  -2  -2   2  814.03    2.10
  -1  -2   2  464.06    1.62
   2  -6   0   29.77    2.10
  -3  -6   1    7.30    1.17
  -1  -5   2    4.68    1.40
   1  -4   2  141.70    1.86
   1  -3   2   15.71    0.99
   0  -2   2   10.15    0.77
   1  -6   1   44.04    2.01
   0  -5   2    0.51    1.27
  -3  -2   2  400.80    1.55
   1  -5   2    4.95    1.50
  -4  -4   2   14.61    1.12
   3  -3   1  218.05    1.59
  -4  -3   2   16.68    0.92
   1  -2   2  466.08    1.72
  -1  -6   2   37.40    1.52
   3  -6   0    1.01    1.88
   2  -3   2  140.02    1.37
  -1  -4   3   34.55    1.35
   2  -5   2   22.43    1.69
   0  -4   3   -0.69    1.26
  -1  -3   3  875.20    2.93
   1  -6   2   37.35    1.70
  -2  -3   3   -0.56    1.03
   0  -3   3    7.31    1.08
  -1  -5   3  209.71    2.11
  -2  -5   3    0.18    1.26
   0  -5   3    1.32    1.27
  -3  -4   3  301.00    2.13
   2  -2   2  862.23    2.24
   1  -5   3  214.91    2.44
  -3  -3   3  355.06    2.00
   1  -3   3  830.44    2.85
  -3  -5   3  131.01    1.70
  -1  -2   3  192.21    1.34
   3  -5   2    1.53    1.52
   0  -2   3    0.44    0.89
   0  -6   3   -0.60    1.16
   2  -4   3    4.68    1.16
  -2  -2   3   14.67    0.79
   2  -3   3    0.54    0.95
   1  -6   3    9.76    1.10
   1  -2   3  189.84    1.34
   1  -1   2  154.85    0.89
   0  -5   4   -0.81    1.06
  -2  -4   4  196.29    1.92
   1  -4   4  107.63    1.54
  -2  -5   4    7.75    0.98
   1  -5   4    2.33    1.19
  -2  -3   4   54.51    1.27
   2  -2   3   15.43    0.99
   4  -3   2   18.85    1.00
   1  -3   4    4.94    1.08
  -3  -4   4   22.64    1.16
   4  -2   1  231.41    1.12
   2  -4   4  195.12    1.89
   2  -1   2  461.89    1.38
   2  -5   4    9.50    1.25
  -3  -3   4    5.37    0.98
   2  -3   4   51.62    1.21
   4  -4   3    1.60    1.18
   1  -2   4  244.75    1.61
   3  -4   4   25.08    1.30
   3  -2   3 1058.05    2.78
  -2  -1   3    3.17    0.57
   1  -1   3 2023.08    3.08
   4  -5   3    3.64    1.39
   0  -4   5    0.04    0.98
   4  -2   2   32.38    0.86
   4  -3   3   12.10    1.06
   3  -3   4    5.10    1.00
   0  -3   5   50.18    1.17
   2  -2   4  566.25    2.26
   2  -1   3    2.91    0.65
   2  -4   5    1.09    0.87
  -2  -3   5  177.54    1.60
   4  -4   4   28.23    1.28
   2  -3   5  172.10    1.64
   0  -1   4    0.90    0.75
   3  -2   4   49.95    1.01
   4  -3   4   29.95    1.11
   1  -2   5  110.86    1.34
   1  -1   4   22.46    0.75
   3  -4   5   17.72    0.89
   0   0   2   50.08    0.56
   3  -1   3  695.73    1.94
   5  -3   3    9.80    0.94
   2  -2   5    0.14    0.91
   2  -1   4  157.68    1.26
  -1  -4   6    1.85    0.80
   1  -4   6    2.07    0.85
   1   0   2  781.47    1.44
  -1  -3   6    4.81    0.97
   1  -3   6    3.05    0.82
   4  -1   2   20.43    0.56
   4  -4   5    6.94    0.81
   0   0   3    0.21    0.44
   5  -4   4  132.19    1.48
   5  -3   4   31.99    0.98
  -2  -3   6  112.75    1.23
   5  -2   3  484.48    1.91
   1  -2   6    7.84    0.92
   4  -1   3   37.71    0.72
  -1  -2   6    8.71    0.84
   2   0   3   33.53    0.69
   3  -3   6    0.81    0.66
  -4  -4  -3   -0.44    0.95
   1  -3  -1  388.40    1.44
  -3  -4  -2  150.38    1.52
  -1  -2   0   -0.08    0.43
  -1  -5  -4    4.11    1.06
   1  -4  -2  140.23    1.55
  -2  -2   0  226.07    0.97
  -5  -1  -1   60.90    0.76
  -2  -5  -4    8.45    0.92
   0  -5  -4    0.45    1.08
  -4  -3  -1  360.32    1.80
   0  -2   0 9686.35    4.74
  -3  -5  -4    3.68    0.82
  -2  -5  -3    0.33    1.15
  -4  -4  -2   14.47    1.07
  -6  -3  -3    2.85    0.94
  -5  -2  -1   22.34    0.83
  -3  -2   0   -0.30    0.55
  -2  -4  -1   14.49    1.07
  -1  -4  -1  260.35    1.63
  -6  -2  -2   43.75    0.98
  -3  -5  -3  130.13    1.64
   0  -5  -3    0.71    1.11
  -3  -4  -1   27.44    1.20
  -2  -3   0  758.39    2.06
  -1  -3   0    0.40    0.60
  -2  -5  -2   24.04    1.30
  -4  -5  -3    2.86    1.00
  -6  -3  -2  121.17    1.41
  -5  -3  -1   15.83    0.94
  -4  -1   0  994.28    1.86
  -3  -5  -2    1.20    1.03
  -4  -4  -1   83.47    1.41
   0  -3   0    0.81    0.50
   1  -4  -1  258.34    1.76
  -6  -4  -3    0.48    0.84
  -4  -5  -2   11.32    1.13
  -4  -3   0  388.13    1.94
  -6  -2  -1  127.90    1.25
  -2  -5  -1  121.15    1.67
  -2  -4   0  120.48    1.29
   1  -5  -2    4.07    1.24
  -3  -5  -1   36.00    1.24
  -6  -4  -2   17.32    0.91
  -6  -3  -1   57.24    1.26
   1  -3   0   -0.17    0.55
  -5  -2   0    0.40    0.70
  -5  -5  -2   29.70    0.96
  -4  -5  -1   95.44    1.44
  -4  -4   0   31.90    1.05
  -5  -3   0   -0.09    0.80
  -2  -2   1  107.35    0.78
  -5  -1   0    1.26    0.49
  -1  -2   1 1020.83    1.80
  -3  -2   1   84.20    0.78
  -3  -6  -2   40.34    1.02
  -3  -3   1  204.71    1.35
  -1  -3   1  386.00    1.48
  -5  -5  -1    1.78    0.94
   1  -5  -1   96.65    1.70
  -2  -5   0  181.31    1.72
  -2  -1   1 1449.68    1.82
   0  -6  -2    2.39    1.15
  -4  -2   1  220.67    1.25
  -4  -5   0   85.75    1.49
  -3  -4   1   29.65    1.15
   0  -3   1   71.98    0.79
  -6  -2   0  119.47    1.17
   0  -2   1    0.67    0.36
  -3  -6  -1    8.95    0.91
   0  -5   0    0.57    1.13
  -1  -4   1  254.75    1.59
  -6  -3   0   63.54    1.13
  -1  -1   1 1069.47    1.42
  -4  -4   1   85.83    1.34
   0  -6  -1    0.86    1.25
  -5  -5   0    0.47    0.80
  -6  -4   0   62.13    1.24
  -5  -3   1   14.91    0.99
  -5  -2   1   20.96    0.84
  -4  -1   1  665.78    1.54
  -2  -5   1  117.46    1.60
   1  -5   0    0.77    1.29
  -3  -5   1   34.32    1.15
  -3  -6   0   -0.54    0.84
  -1  -6   0    0.78    1.17
  -1  -5   1  104.83    1.45
   1  -3   1  407.86    1.38
  -4  -5   1   95.26    1.49
  -2  -3   2  140.19    1.13
  -3  -4   2  161.39    1.56
  -2  -4   2  250.45    1.67
  -6  -3   1   56.80    1.20
  -3  -2   2  428.07    1.57
  -2  -2   2  821.59    1.92
  -1  -4   2  145.02    1.30
  -1  -2   2  451.45    1.36
  -5  -1   1   59.00    0.67
  -2  -6   1    0.90    1.06
  -6  -4   1   59.06    1.19
  -4  -4   2   14.21    1.00
  -4  -2   2   31.91    0.85
  -3  -6   1    7.98    0.87
   0  -3   2    0.58    0.63
  -2  -5   2   23.37    1.09
   1  -5   1  105.85    1.59
  -5  -3   2   82.19    1.15
  -4  -5   2   12.11    1.00
  -1  -5   2    3.06    1.00
   0  -2   2   10.81    0.46
   0  -6   1   -0.19    1.27
  -5  -2   2  383.53    1.72
  -3  -1   2   25.01    0.53
  -2  -1   2  449.49    1.19
   0  -5   2    0.39    0.93
  -3  -4   3  302.98    2.03
  -2  -4   3    3.18    0.89
  -3  -3   3  368.29    1.84
  -2  -3   3    0.59    0.78
  -4  -1   2   18.82    0.59
  -1  -1   2  151.89    0.77
  -3  -6   2   41.29    0.99
  -2  -6   2   53.87    1.12
  -6  -4   2   18.91    0.94
  -6  -3   2  125.75    1.31
  -4  -4   3    1.03    1.05
  -1  -4   3   34.81    1.00
  -1  -3   3  823.96    2.35
  -3  -2   3 1055.20    2.59
  -2  -2   3   15.69    0.82
  -3  -5   3  138.85    1.47
  -2  -5   3   -0.71    0.90
  -4  -5   3    2.67    0.79
  -1  -5   3  216.89    1.77
  -5  -4   3  234.59    1.84
   0  -4   3    0.32    0.91
  -5  -3   3    8.25    0.95
   0  -3   3    7.67    0.77
  -4  -2   3    1.37    0.79
  -1  -2   3  189.78    1.12
   0  -6   2    1.34    1.10
   2  -2   1  108.26    0.52
  -5  -1   2  153.76    0.97
   0  -5   3    1.81    1.00
  -5  -2   3  490.49    2.00
  -3  -4   4   24.50    1.00
  -2  -4   4  201.41    1.62
   2  -3   2  150.30    1.01
  -3  -3   4    7.05    0.96
  -2  -3   4   55.29    1.18
  -1  -6   3    9.05    0.90
   1  -4   3   34.72    0.99
  -6  -3   3    2.03    0.87
  -2  -1   3    3.61    0.55
  -1  -4   4  106.70    1.30
  -1  -3   4    6.70    0.95
  -3  -5   4    2.69    0.79
  -2  -5   4    8.52    0.80
  -4  -1   3   35.92    0.71
  -1  -1   3 2046.69    2.76
   0  -6   3   -0.36    1.04
  -1  -5   4    3.94    0.83
  -2  -2   4  582.23    2.08
  -5  -4   4  131.46    1.38
   0  -3   4   -0.61    0.81
  -5  -3   4   33.64    1.04
   1  -2   3  187.16    1.02
  -4  -2   4   51.15    1.06
  -1  -2   4  245.85    1.41
   2  -2   2  813.15    1.61
  -3   0   2  580.87    1.20
   0  -5   4    0.70    0.86
   1  -1   2  152.09    0.68
   2  -4   3    2.67    1.05
  -5  -1   3   13.94    0.75
   0  -1   3   25.49    0.56
   0  -2   4   44.57    0.82
   2  -3   3   -0.18    0.68
  -2  -3   5  188.85    1.69
  -5  -2   4  308.22    1.74
  -1  -4   5   44.68    1.12
  -4   0   2   55.19    0.55
  -1   0   2  775.48    1.26
  -1  -3   5   64.38    1.26
  -3  -1   4    0.93    0.72
  -2  -1   4  160.03    1.10
   1  -5   4    4.83    1.12
  -1  -5   5   26.25    0.94
  -1  -1   4   22.43    0.69
   0  -4   5    0.03    0.80
  -2  -2   5    1.24    0.79
  -4  -1   4   39.23    0.82
   0  -3   5   47.51    1.04
   2  -2   3   16.69    0.62
   1  -2   4  242.70    1.35
  -1  -2   5  116.64    1.36
  -4  -2   5   12.47    0.92
   1  -1   3 2091.46    2.73
   0  -5   5   22.77    1.00
  -5  -3   5   17.29    0.84
  -3   0   3 1653.27    2.45
   2  -3   4   55.94    1.04
   0  -2   5    0.77    0.79
   0   0   2   50.25    0.46
  -1   0   3  467.86    1.28
   1  -4   5   44.62    1.04
  -2  -3   6  117.68    1.37
  -4   0   3    3.75    0.57
  -1  -4   6    3.42    0.79
  -3  -1   5   71.56    1.07
  -2  -1   5  374.84    1.77
  -1  -3   6    4.48    0.82
  -1  -1   5  117.86    1.24
   1  -2   5  115.26    1.25
  -2  -2   6   80.28    1.22
   0   0   3    0.00    0.41
  -1  -2   6    7.51    1.09
  -4  -1   5  172.32    1.35
  -3   0   4   67.97    0.88
  -1   0   4  326.93    1.36
   2  -4   5    1.25    0.98
   2  -3   5  182.21    1.55
   3  -2   3 1017.01    2.13
  -4  -2   6   27.47    0.92
   0  -2   6 1045.68    3.32
   3  -3   4    6.95    0.83
   1  -4   6    3.21    0.72
   1   0   2  805.24    1.33
  -4   0   4   60.47    0.88
   0   0   4   78.51    0.85
   1  -1   5  117.92    1.16
  -3  -1   6    2.01    0.83
  -1  -1   6   11.86    1.01
   1   0   3  481.82    1.31
   1  -2   6    6.71    0.84
   3  -2   4   50.67    0.84
  -3   0   5   71.50    1.00
   0  -1   6    0.74    0.92
   0  -3   7   11.63    0.66
  -2  -2   7    9.06    0.74
  -4  -1   6  117.20    1.20
   1   0   4  333.63    1.35
   3  -3   5   33.95    1.07
   2  -3   6  112.19    1.22
   0   0   5   -0.69    0.69
   2  -1   5  371.03    1.81
   0  -2   7   -0.51    0.68
   1  -1   6   12.36    1.01
  -4   0   5   15.65    0.82
   3  -1   3  698.74    1.65
   3  -2   5   42.88    0.85
   3  -1   2   24.99    0.39
  -2   1   3    3.31    0.48
   3  -1   4    1.73    0.63
  -1  -1   7  120.96    1.36
   2   0   3   34.77    0.55
  -1   0   6    8.89    0.85
  -3   0   6    1.33    0.75
   2   0   4  835.33    2.08
   0   0   6 1432.82    3.48
   3  -3   6    1.28    0.80
   0   1   3   24.36    0.51
  -3   1   4    0.38    0.60
   0   1   4    0.82    0.56
   3  -2   6    1.79    0.76
   1   0   6    9.60    0.85
   0   1   2    0.19    0.33
   2   4   3    4.92    0.87
   1   5   4    3.69    0.81
   2   0   3   34.33    0.59
   2   3   6  123.10    1.44
   2   4   5    1.22    0.81
   2   1   1 1416.54    1.93
   3   2   3 1035.30    2.77
   3   3   3  353.09    1.85
   0   6   3   -1.10    0.77
   3   2   2  415.37    1.62
   2   5   3    1.63    0.97
   2   0   2 1119.00    1.66
   3   1   4    1.01    0.92
   0   3  -1   72.73    0.50
   3   3   2    0.97    0.75
   2   5   4    7.99    0.83
   3   4   3  305.33    1.95
   3   4   4   23.44    1.13
   0   5   0   -0.63    0.67
   3   4   2  158.31    1.53
   1   6   3    8.15    0.83
   3   1   2   24.89    0.60
   3   4   5   18.78    0.84
   2   2   0  236.41    0.93
   3   3   1  204.76    1.34
   3   2   1   81.28    0.81
   3   2   6    1.58    1.05
   3   3   6    0.97    0.86
   1   6   2   39.42    0.96
   2   5   1  120.98    1.33
   4   3   3   13.93    0.91
   4   3   4   28.45    1.20
   3   5   3  140.27    1.47
   3   5   4    4.12    0.75
   1   5   0    0.21    0.72
   1   3  -1  401.85    1.15
   4   3   2   17.53    0.91
   4   3   5  109.64    1.45
   4   4   3    1.58    0.89
   3   1   1  648.14    1.57
   4   2   2   30.04    0.88
   4   2   5   14.41    1.31
   2   1   0 2129.57    2.16
   4   4   2   16.60    1.10
   2   6   2   53.65    1.04
   4   1   3   38.20    1.07
   1   2  -1 1043.76    1.43
   3   3   0   -0.25    0.62
   3   5   1   34.68    1.09
   3   2   0    0.31    0.58
   4   3   1  362.78    1.80
   1   4  -1  256.68    1.13
   2   5   0  181.60    1.44
   4   1   2   19.62    0.82
   4   2   1  213.31    1.36
   4   5   3    3.15    0.78
   3   0   2  575.85    1.46
   4   4   1   87.34    1.30
   5   3   3    7.98    0.98
   4   5   2   13.06    0.88
   2   6   1    0.97    0.75
   2   3  -1  432.00    1.40
   5   3   2   75.71    1.24
   5   4   4  122.13    1.43
   5   3   5   17.02    1.12
   5   2   2  401.26    2.06
   3   1   0   -0.28    0.49
   4   1   1  684.63    1.94
   4   3   0  408.27    1.85
   3   5   0    0.77    0.86
   5   1   3   14.58    1.21
   4   2   0   92.57    0.94
   5   3   1   16.09    0.95
   3   6   1    8.43    0.81
   4   0   3    3.78    0.81
   5   4   1    7.18    0.99
   5   2   1   21.75    0.91
   3   3  -1  212.99    1.19
   5   5   2   30.58    0.93
   6   3   3    2.92    1.06
   3   4  -1   28.11    0.93
   6   3   4   65.07    1.36
   4   0   2   58.35    0.84
   3   2  -1   87.06    0.74
   6   3   2  124.50    1.61
   6   4   3    0.48    0.76
   4   5   0   87.34    1.25
   6   2   4    8.45    1.40
   4   1   0  968.56    2.21
   5   3   0   -0.36    0.82
   6   4   2   18.66    0.97
   5   1   1   65.21    0.99
   2   0   0  181.80    0.62
   2   1  -1 1406.64    1.77
   6   4   1   57.16    1.21
   6   1   3    4.38    1.28
   4   2  -1  229.09    1.28
   5   5   0    0.05    0.85
   3   1  -1  641.19    1.51
   3   0   0    0.19    0.36
   5   0   2  577.69    2.22
   5   1   0    0.87    0.76
   2   3  -2  148.31    0.87
   7   3   2  181.07    1.77
   4   5  -1  100.46    1.21
   5   4  -1    6.23    0.97
   3   3  -2    0.58    0.60
   4   1  -1  697.41    1.91
   7   3   1   34.03    1.06
   2   2  -2  838.98    1.61
   3   4  -2  159.11    1.17
   7   4   1   48.66    1.08
   4   0   0  184.49    0.99
   3   2  -2  439.14    1.44
   4   3  -2   18.33    0.87
   7   1   3   15.18    1.40
   5   5  -1    1.14    0.76
   6   0   2   72.15    1.47
   6   0   3   -0.10    1.06
   7   3   0    0.92    0.85
   5   1  -1   61.95    0.97
   7   4   0    0.44    0.84
   5   0   0   -0.14    0.74
   7   2   0   18.18    1.13
   8   2   2    7.04    1.13
   4  -1   2   19.89    0.50
   2   0  -1  224.46    0.74
   4   0  -1  321.58    1.31
   7   1   0   -0.59    0.95
   7   3  -1   32.72    1.17
   4   1  -2   19.79    0.76
   4  -1   1  662.09    1.62
   6   0   0  130.43    1.31
   8   1   2    5.78    1.27
   5  -1   2  166.48    1.14
   5   0  -1   29.53    0.75
   5   1  -2  169.34    1.29
   6   4  -2   17.90    0.89
   5  -1   1   64.93    0.88
   3   3  -3  366.81    1.44
   8   1   0  123.27    1.62
   4   3  -3   12.78    0.73
   3   2  -3 1067.23    2.28
   4   2  -3    1.67    0.72
   5   3  -3    8.15    0.86
   3   0  -2  584.27    1.53
   4   0  -2   57.07    0.75
   2   2  -3   16.02    0.48
   2  -1   0 2069.36    1.85
   5   0  -2  576.79    2.03
   7   0  -1  135.97    1.56
   7   1  -2  322.62    2.13
   8   1  -1   13.46    0.92
   6   3  -3    3.41    0.83
   4  -1  -1  654.75    1.74
   2   0  -2 1166.40    1.77
   6   0  -2   71.56    1.13
   8   2  -2    7.74    0.86
   5  -1  -1   62.55    0.85
   7  -1   1   59.56    1.41
   6   1  -3    3.19    0.98
   7   3  -3    8.98    0.80
   6  -1  -1  126.43    1.27
   7  -1   0    0.85    1.05
   7   0  -2   56.56    1.27
   8   0  -1  238.28    1.93
   2   1  -3    3.20    0.44
   8   1  -2    5.83    0.85
   4   0  -3    3.23    0.66
   7   1  -3   16.20    0.91
   4  -1  -2   19.03    0.71
   5  -1  -2  159.44    1.28
   2  -1  -1 1394.17    1.78
   3   0  -3 1766.45    2.82
   6   0  -3    1.96    0.86
   5   2  -4  325.26    1.77
   6  -1  -2  246.21    1.69
   3  -1  -2   24.33    0.58
   6   2  -4   10.24    0.88
   1   0  -2  797.73    1.28
   4   1  -4   39.58    0.88
   8   1  -3    1.65    0.77
   3   2  -4   52.55    0.77
   5  -2   0   -0.35    0.64
   4  -2   0   87.55    0.74
   4  -2   1  210.16    0.89
   7  -1  -2  319.13    1.94
   8  -1  -1   11.97    1.11
   6  -2   0  117.88    1.23
   3   1  -4    1.48    0.59
   7   2  -4    0.90    0.76
   4  -1  -3   37.49    0.89
   5  -1  -3   14.58    0.84
   1   1  -3 1996.83    2.17
   6  -1  -3    5.86    0.82
   2  -1  -2  445.68    1.22
   8   0  -3    2.45    0.67
   3  -2   0    0.63    0.37
   7  -2   0    0.79    0.95
   3  -1  -3  709.40    1.89
   7  -1  -3   16.46    0.87
   5  -2  -2  374.27    1.70
   3  -2  -1   82.14    0.67
   7   0  -4    1.81    0.77
   4  -2  -2   34.56    0.73
   6  -2  -2   46.31    0.97
   1  -1  -1 1090.19    1.40
   2   1  -4  157.81    0.91
   5  -1  -4   66.92    1.09
   8  -1  -3    1.21    0.64
   5   1  -5   38.48    0.89
   3  -2  -2  413.66    1.44
   6  -1  -4  115.72    1.29
   2  -1  -3    3.23    0.63
   4   1  -5  171.04    1.28
   6   1  -5   95.24    1.13
   5  -2  -3  504.57    2.13
   6  -2  -3    0.39    0.77
   7  -1  -4  213.65    1.62
   2   0  -4  833.28    1.99
   4  -2  -3    1.33    0.72
   2  -2  -1  109.25    0.69
   2  -2   0  233.17    0.77
   1  -1  -2  154.55    0.78
   5   0  -5    8.17    0.81
   7  -2  -3    0.80    0.85
   8  -2  -2    7.10    0.79
   3  -1  -4    1.84    0.68
   3   1  -5   68.68    0.86
   3  -2  -3 1037.17    2.50
   2  -2  -2  835.64    1.87
   5  -3  -1   15.84    0.80
   3   0  -5   70.25    0.99
   5  -2  -4  306.58    1.75
   0   1   4    0.54    0.54
  -3   2   2  398.96    1.37
  -2   1   6  193.12    1.50
  -4   2   4   47.76    1.07
  -5   2   3  495.27    2.12
  -5   2   4  326.16    2.00
  -2   2   4  558.61    2.03
   1  -1   6   11.70    0.80
  -1   1   6   11.45    0.93
   0  -1   7   15.39    0.85
  -1   2   3  188.76    1.11
  -1   2   4  243.58    1.46
  -3   1   7   49.11    0.95
  -5   2   5    7.59    0.97
   1   1   3 2077.00    2.80
  -2   1   7   86.14    1.15
  -3   2   1   82.20    0.60
   1   0   6    9.29    0.89
   0   1   6    1.65    1.10
  -1   2   2  462.37    1.36
  -1   2   5  118.61    1.39
   0   0   7   -0.29    0.72
  -3   2   6    0.47    0.80
  -1   1   7  128.52    1.43
  -2   2   6   79.83    1.23
   2   0   3   33.61    0.49
   0   2   4   47.87    1.00
  -2   2   1  104.71    0.60
  -1   2   6    8.28    0.96
   1   0   7   72.94    1.19
  -3   3   4    6.41    1.00
   0   2   2   11.60    0.51
  -2   2   7   10.65    0.74
  -3   3   5   34.93    1.04
   2   0   2 1114.38    1.45
   2   0   6   87.88    1.14
  -1   3   4    6.47    0.95
   1   2   3  199.31    1.16
  -1   3   5   69.01    1.30
   1   1   7  126.79    1.38
  -1   3   3  920.99    2.49
  -3   3   6    0.25    0.73
  -2   3   6  124.15    1.41
  -3   3   2    0.64    0.71
   0   2   7    0.57    0.74
  -2   3   2  149.72    1.07
   2   1   6  196.19    1.51
   0   3   4   -0.32    0.83
  -1   3   6    3.88    0.85
   1   1   1 1104.27    1.42
   1   2   2  479.71    1.42
   0   3   3    8.60    0.78
   2   1   2  451.01    1.17
   0   2   1   -0.10    0.37
   2   2   4  593.00    2.08
   2   2   5    1.70    0.94
   0   3   6    0.35    0.90
   2   1   7   80.86    1.09
   2   2   3   16.91    0.79
   1   3   4    6.44    0.89
   1   3   5   68.87    1.30
   3   1   4    0.78    0.64
   3   1   5   69.56    0.98
   0   3   2   -0.17    0.58
  -2   4   5    1.97    0.93
   1   3   3  890.75    2.49
   1   3   6    3.38    0.96
   0   3   7   11.02    0.71
  -3   4   4   25.97    1.04
   3   1   6    2.54    0.82
  -2   4   3    4.40    0.91
  -3   4   3  309.71    1.90
   2   2   2  848.24    1.89
   2   2   7    9.41    0.76
   0   4   4   16.21    1.03
   1   2   1 1059.37    1.78
  -1   3   1  386.44    1.26
   2   3   4   54.98    1.08
   2   3   5  188.01    1.56
   1   3   2   15.31    0.68
   2   3   3    1.04    0.89
   2   3   6  118.85    1.29
   0   4   3   -0.17    0.94
   0   4   6  441.91    2.11
   3   2   6    1.02    0.81
  -2   4   2  248.26    1.51
   1   4   4  113.24    1.36
   1   4   5   46.69    1.07
  -1   4   2  147.59    1.26
   2   1   1 1404.55    1.71
   1   4   6    3.18    0.80
   1   4   3   36.48    0.99
   2   3   2  146.44    1.17
   3   3   4    6.25    0.93
   2   4   5    0.50    0.80
   2   2   1  111.46    0.73
   3   2   2  399.51    1.41
   1   3   1  400.98    1.38
   3   3   3  363.17    1.77
   4   2   4   46.42    0.93
   4   2   5   12.75    0.82
   1   4   2  150.01    1.31
   2   4   6   41.78    0.89
  -2   5   4    9.68    0.91
  -1   5   4    4.16    0.76
   2   4   3    3.93    0.85
  -2   5   3   -1.46    0.93
  -1   4   1  249.13    1.28
   0   5   3    2.18    0.93
   3   3   2    1.04    0.68
   3   4   4   25.24    0.94
   3   4   5   18.63    0.80
   1   5   4    3.21    0.78
   1   5   5   26.24    0.77
   2   3   1  417.16    1.48
   4   3   5  103.21    1.13
   0   4   1    0.42    0.72
   2   4   2  253.81    1.55
   1   2   0    0.04    0.34
   3   4   3  311.08    1.86
   3   2   1   81.58    0.78
  -1   3   0    0.84    0.33
   4   3   3   12.34    0.78
   1   4   1  255.81    1.44
  -1   5   2    4.51    0.93
   4   1   2   18.58    0.50
   0   5   2   -0.14    0.85
   2   5   3   -0.71    0.80
   3   4   2  160.76    1.42
   4   4   4   26.11    0.95
   1   3   0    0.23    0.43
   3   3   1  201.70    1.19
   4   3   2   17.03    0.85
   3   5   4    3.56    0.82
   2   2   0  233.26    0.89
   4   4   3    0.98    0.78
   5   3   5   15.23    0.73
   2   5   2   24.34    0.97
   3   5   3  135.05    1.47
   2   1   0 2155.99    1.96
   2   3   0  797.04    1.89
   5   3   3    8.01    0.85
   0   5   1   32.91    0.95
   4   2   1  213.73    1.08
   0   4   0 2525.86    3.47
   4   4   2   16.57    0.92
  -1   5   1  100.77    1.12
   1   5   1  105.73    1.25
  -1   4   0   -0.06    0.57
   1   6   3    9.43    0.78
   5   2   2  374.68    1.59
   4   3   1  363.47    1.66
   3   5   2    0.18    0.83
   4   1   1  663.75    1.46
   5   4   4  125.65    1.24
   3   2   0    0.83    0.45
   2   5   1  123.95    1.28
   3   3   0    0.92    0.60
   0   6   2    3.44    0.91
   5   1   2  159.20    0.97
   4   4   1   86.51    1.15
   3   1   0    0.20    0.34
   5   4   2  150.45    1.50
   3   5   1   37.61    1.07
   4   5   2   11.94    0.84
   2   6   2   55.70    0.96
   3   4   0   -0.14    0.74
   5   2   1   21.88    0.73
   6   2   3    1.18    0.72
   5   3   1   15.04    0.79
   6   3   3    1.98    0.75
   0   5   0    0.26    0.73
   1   5   0   -0.24    0.80
   1   2  -1 1034.50    1.56
   4   2   0   93.01    0.82
   2   3  -1  424.23    1.45
   5   4   1    6.30    0.89
   4   5   1  102.89    1.28
   2   2  -1  109.18    0.70
   6   2   2   46.80    0.95
   6   3   2  124.00    1.24
   4   4   0   32.83    1.07
   6   4   3   -0.30    0.67
   5   5   2   30.64    0.96
   2   6   1    1.19    0.82
   5   1   1   61.14    0.71
   1   4  -1  260.76    1.34
   3   5   0    0.50    0.95
  -1   3  -1  380.72    0.97
   0   4  -1    0.06    0.57
   2   4  -1   14.72    0.83
   3   3  -1  214.00    1.22
   6   4   2   19.87    0.88
   3   2  -1   86.86    0.76
   5   3   0   -0.84    0.78
   5   5   1    1.45    0.80
   6   3   1   56.97    0.98
   3   4  -1   29.76    0.86
   6   2   1  134.25    1.15
  -1   4  -1  260.02    1.16
   5   4   0    0.11    0.81
   2   1  -1 1407.99    1.70
   1   6   0   -0.40    0.84
   2   5  -1  121.85    1.33
   4   2  -1  227.47    1.18
   3   0   0   -0.14    0.23
   3   6   0   -0.44    0.77
   3   1  -1  640.86    1.34
   5   5   0   -0.18    0.84
   5   1   0    0.39    0.49
   7   3   2  174.99    1.31
   5   3  -1   15.19    0.93
   6   2   0  123.17    1.17
   2   3  -2  148.60    1.02
   6   4   0   63.70    1.05
   4   5  -1  104.43    1.27
   3   3  -2    0.83    0.76
   5   4  -1    7.06    0.91
   5   2  -1   22.21    0.72
   7   3   1   33.58    0.91
   1   4  -2  147.35    1.06
   2   2  -2  845.35    1.78
   1   2  -2  465.17    1.19
   3   2  -2  437.05    1.51
   0   3  -2    0.21    0.41
   2   6  -1    0.59    0.77
   4   0   0  185.17    0.69
   7   2   1   94.78    1.13
   5   5  -1    0.55    0.83
   3   6  -1    9.20    0.80
   6   4  -1   60.92    1.17
   1   5  -2    3.40    0.89
   4   2  -2   33.07    0.74
   5   1  -1   61.65    0.79
   0   2  -2   10.65    0.35
   7   4   0   -0.31    0.70
   4   5  -2   13.05    0.83
   7   2   0   10.44    0.86
   2   1  -2  444.08    1.16
   5   2  -2  395.02    1.72
   2   3  -3    1.07    0.72
  -1   3  -2   15.72    0.43
   5   5  -2   30.71    0.96
   2   0  -1  204.91    0.59
   7   3  -1   34.08    0.97
   2   4  -3    3.37    0.83
   3   4  -3  316.31    1.82
   2   6  -2   51.10    1.04
   4   1  -2   18.53    0.56
   6   4  -2   17.85    0.90
   0  -5  -1   31.46    0.92
  -2  -3   0  756.37    1.90
  -4  -4  -2   15.46    1.08
   0  -4   0 2409.94    3.38
   1  -4   0    0.92    0.55
  -1  -6  -3    8.07    0.68
  -3  -5  -2   -0.25    0.85
  -4  -3  -1  358.15    1.75
  -5  -2  -2  352.81    1.71
  -4  -5  -3    3.55    0.86
  -2  -5  -1  114.84    1.27
  -3  -2   0   -0.64    0.52
   0  -6  -2    1.10    0.90
  -2  -4   0  118.67    1.11
  -3  -3   0    0.37    0.66
  -1  -6  -2   39.26    1.02
  -4  -4  -1   85.48    1.21
  -4  -5  -2   12.75    0.88
  -3  -5  -1   37.31    1.11
  -3  -1   0    0.21    0.34
  -5  -4  -2  149.02    1.50
  -3  -4   0    0.28    0.79
  -1  -5   0   -0.38    0.80
   0  -5   0   -0.10    0.73
  -6  -3  -3    3.34    0.87
  -6  -2  -3    1.20    0.85
  -5  -2  -1   21.07    0.74
  -4  -3   0  407.97    1.82
  -1  -3   1  385.74    1.25
  -4  -2   0   93.04    0.90
  -1  -2   1 1023.92    1.62
  -3  -6  -2   42.52    0.92
  -1  -6  -1   46.69    1.08
  -4  -5  -1  103.62    1.33
  -5  -4  -1    8.30    1.01
  -2  -3   1  422.46    1.50
  -2  -6  -1    0.75    0.83
  -5  -5  -2   30.91    1.04
  -4  -4   0   31.11    1.16
  -6  -3  -2  119.39    1.39
  -6  -2  -2   41.78    1.09
  -2  -2   1  108.74    0.74
  -5  -1  -1   60.23    0.77
  -2  -4   1   14.59    0.86
   0  -4   1    0.46    0.56
  -4   0  -1  326.78    0.93
  -6  -4  -2   18.89    0.95
  -3  -3   1  210.81    1.28
  -5  -3   0   -1.10    0.88
  -3  -2   1   87.18    0.83
  -5  -5  -1    1.23    0.87
  -4  -5   0   90.32    1.36
  -6  -3  -1   56.29    1.09
  -5  -4   0    0.32    0.88
  -6  -2  -1  130.35    1.28
  -1  -1   1 1065.46    1.33
  -2  -6   0   32.45    0.98
  -1  -6   0   -0.41    0.83
  -1  -5   1  105.60    1.18
  -2  -1   1 1445.44    1.83
  -4  -2   1  228.31    1.27
  -3  -5   1   37.13    1.09
  -3   0   0    0.10    0.28
  -3  -1   1  654.25    1.44
  -5  -1   0    0.93    0.57
  -5  -3   1   15.23    1.01
  -2  -3   2  146.07    1.08
  -4  -5   1  100.65    1.27
  -6  -2   0  123.27    1.30
  -6  -1  -1  119.45    1.13
  -5  -4   1    6.48    0.97
  -1  -4   2  144.25    1.09
  -3  -3   2    0.64    0.79
  -7  -3  -1   32.34    1.02
  -2  -6   1    0.49    0.85
  -3  -4   2  163.27    1.36
  -2  -2   2  829.58    1.82
   0  -3   2    0.08    0.39
  -3  -2   2  435.08    1.57
  -3  -6   1    8.71    0.80
  -5  -5   1    1.75    0.86
   0  -4   2    4.12    0.59
  -4  -3   2   17.90    0.91
  -4   0   0  187.88    0.77
  -2  -5   2   22.49    0.92
  -4  -4   2   16.10    0.98
  -1  -5   2    2.55    0.78
  -6  -4   1   60.84    1.26
  -7  -3   0   -0.31    0.89
  -4  -2   2   33.64    0.79
  -6  -1   0   91.98    1.07
  -7  -4   0   -0.11    0.78
  -5  -1   1   61.79    0.87
  -4  -5   2   13.87    0.84
  -7  -2   0    9.50    1.01
  -2  -1   2  444.30    1.21
  -5  -2   2  405.94    1.85
  -3  -1   2   26.03    0.57
  -5  -5   2   31.05    0.98
  -2  -3   3   -0.80    0.74
  -2  -6   2   52.06    1.03
  -3  -4   3  311.43    1.84
  -7  -3   1   33.93    1.08
  -1  -1   2  149.42    0.68
  -5   0   0   -0.03    0.49
  -2   0   1  219.53    0.65
  -6  -4   2   19.69    0.97
  -4  -1   2   20.63    0.63
  -4  -4   3   -0.27    0.80
  -1  -4   3   34.49    0.82
  -3  -2   3 1070.31    2.52
  -2  -2   3   15.08    0.72
  -6  -1   1  126.25    1.18
  -3  -5   3  143.52    1.37
  -2  -5   3   -0.58    0.80
  -7  -2   1  102.24    1.27
  -4   0   1  321.01    1.08
  -5  -3   3   10.34    1.08
  -4  -2   3    1.74    0.78
  -5  -4   3  238.12    1.75
  -1  -2   3  185.17    0.98
  -1  -5   3  213.63    1.43
   0  -4   3   -0.47    0.54
   0  -3   3    6.98    0.48
   0  -1   2    0.29    0.25
  -5   0   1   29.81    0.67
  -6  -4   3    0.40    0.66
  -6  -3   3    2.02    0.85
  -3  -1   3  691.35    1.87
  -3  -3   4    5.60    0.87
  -7  -2   2   39.95    1.06
  -6  -1   2  256.85    1.63
  -4  -1   3   38.95    0.91
  -2  -1   3    3.61    0.61
  -2  -4   4  197.20    1.45
   0  -2   3   -0.75    0.42
  -7  -1   1   58.25    1.15
  -4  -4   4   28.70    0.90
  -3   0   2  583.06    1.38
  -5  -3   4   34.52    1.14
  -1  -1   3 1989.51    2.56
  -2   0   2 1105.20    1.66
  -3  -5   4    2.64    0.70
  -5  -4   4  133.38    1.31
  -1  -4   4  107.08    1.09
  -1  -3   4    5.61    0.70
  -4  -2   4   52.32    1.05
  -2  -2   4  577.60    1.93
  -2  -5   4    9.17    0.74
  -5   0   2  574.88    1.85
  -7  -1   2  324.32    1.87
  -7  -2   3    2.39    0.84
  -6  -1   3    3.19    0.94
  -1   0   2  779.50    1.28
  -4  -1   4   39.59    1.03
  -3  -1   4    0.88    0.71
   0  -3   4    0.43    0.56
  -3   0   3 1714.46    2.76
  -3  -3   5   34.19    0.94
  -2  -1   4  159.45    1.09
  -2   0   3   32.49    0.67
  -2  -4   5    1.76    0.77
  -5  -3   5   17.53    0.94
   0  -2   4   43.30    0.69
  -3  -2   5   46.75    1.02
  -7  -1   3   17.89    0.97
  -2  -2   5    1.85    0.88
  -1  -1   4   21.84    0.64
  -7  -2   4    1.93    0.81
  -1  -3   5   64.26    1.00
  -1  -4   5   46.62    0.93
  -6   0   3    0.33    0.88
  -1   0   3  479.40    1.30
  -4   1   1  704.17    1.51
  -3   1   1  635.34    1.23
  -4   0   4   65.09    0.96
  -3   0   4   69.25    0.90
   0   0   2   51.14    0.46
  -2   0   4  845.33    2.14
  -4   1   2   20.58    0.67
   0  -3   5   49.36    0.91
  -4  -2   6   30.59    1.00
  -3  -2   6    0.44    0.90
  -2  -3   6  115.25    1.17
   1  -1   3 1979.26    2.29
  -1  -1   5  117.40    1.11
  -6   0   4   13.54    1.01
  -5   1   2  168.40    1.15
   1  -2   4  240.46    1.07
   0  -2   5    0.37    0.69
  -5  -2   6   18.92    0.89
  -2   1   2  447.68    1.16
  -4   1   3   38.35    0.86
   0   0   3    0.26    0.38
  -1  -3   6    4.98    0.77
  -3  -1   6    1.71    0.99
  -2   0   5   -0.07    0.79
  -2   1   3    2.55    0.54
  -1  -2   6    6.23    0.76
  -5  -1   6    2.93    0.75
  -2  -1   6  202.57    1.63
  -7   0   4    2.57    0.89
   1  -1   4   22.93    0.59
   0   0   4   79.51    0.80
  -1   0   5  154.21    1.23
  -1   1   2  155.06    0.72
  -6   1   3    4.68    1.00
  -2   1   4  161.00    1.13
  -4   0   6   45.55    1.14
  -1   1   3 2050.63    2.78
  -3   0   6    0.60    0.85
   0  -2   6 1049.67    2.91
  -2  -2   7    9.01    0.67
  -2   0   6   90.83    1.27
  -3  -1   7   51.16    1.06
  -1   1   4   23.42    0.71
   1   0   2  786.05    1.22
   0   0   5   -0.18    0.69
   1  -1   5  111.09    1.03
   0  -1   6   -0.13    0.93
  -1   0   6   10.38    1.01
   0   1   3   25.12    0.57
  -1   1   5  121.74    1.20
  -4   0   7  108.96    1.24
   0   1   2    0.62    0.37
  -4   1   6  127.80    1.43
  -4   2   3    2.23    0.76
  -3   2   3 1055.20    2.57
   0   1   4    1.03    0.61
  -2   0   7   12.38    0.85
  -2   1   6  203.89    1.61
  -4   2   2   32.04    0.73
  -3   2   2  423.06    1.44
  -5   2   3  517.43    2.23
  -2   2   4  574.08    2.09
   1  -1   6   12.08    0.91
   0  -1   7   14.69    0.85
  -1   1   6   12.22    0.93
  -4   2   5   14.54    1.01
  -1   2   3  188.27    1.11
  -1   2   4  241.49    1.44
  -3   1   7   48.19    0.95
  -5   2   5    8.52    0.95
   1   1   3 2021.80    2.74
   1   1   4   22.52    0.76
  -2   1   7   83.12    1.15
   0   1   6   -0.30    0.89
  -4  -3   3   12.86    1.31
  -3  -2   3 1015.77    2.96
  -4  -1   3   37.83    1.06
  -5  -3   3    9.34    1.17
  -6  -3   3    3.00    1.22
  -1  -1   2  152.62    0.87
  -6  -1   3    4.52    1.11
  -3  -1   3  684.67    2.19
  -4  -5   2   11.88    1.22
  -5  -4   3  230.94    2.17
  -4  -4   3    0.97    1.32
  -7  -2   3    2.04    1.14
  -2  -2   3   15.63    0.84
  -7  -3   3    9.09    1.14
  -2  -3   3   -0.96    1.18
  -6  -4   3   -0.01    1.12
  -3  -4   3  308.77    2.48
  -1  -4   2  146.68    1.90
  -7  -1   3   16.99    1.16
  -2  -1   3    2.93    0.73
  -5   0   3  640.53    2.34
  -4   0   3    2.65    0.80
  -4   1   2   19.18    0.56
   0  -4   1   -0.29    0.90
  -6   0   3    0.51    1.01
  -4  -2   4   51.63    1.48
  -5  -3   4   32.14    1.34
  -4  -3   4   28.31    1.44
   0  -2   2   11.42    0.71
  -1  -3   3  914.04    3.27
  -1  -2   3  192.27    1.39
  -3  -2   4   52.45    1.40
  -3   1   2   24.75    0.50
  -6  -3   4   66.08    1.33
  -3  -3   4    4.24    1.33
  -5  -1   4   67.45    1.46
  -5  -4   4  133.56    1.75
  -4  -4   4   26.71    1.49
  -1  -1   3 1977.56    3.33
  -1  -4   3   35.04    1.76
  -3  -4   4   23.62    1.53
  -2  -2   4  563.82    2.46
   0  -1   2    1.37    0.49
  -2  -5   3    0.40    1.52
  -7  -1   4  214.06    1.82
  -2  -1   4  159.73    1.38
  -5   0   4  430.66    2.18
  -4   0   4   62.11    1.17
   0  -2   3    0.34    0.87
  -5  -3   5   17.77    1.05
  -4  -3   5  104.39    1.57
  -1  -2   4  247.33    1.80
  -4  -2   5   13.74    1.15
  -3  -2   5   44.73    1.44
  -2   1   2  433.91    1.09
  -3  -5   4    2.36    1.31
  -6  -2   5   96.38    1.43
  -1   0   3  489.27    1.56
  -1  -5   3  208.08    2.48
  -1  -4   4  114.15    2.18
  -1  -1   4   23.21    0.87
   0  -4   3   -0.98    1.48
  -2  -3   5  180.80    2.08
  -2  -2   5   -0.22    1.08
  -6  -1   5   95.93    1.44
  -3  -1   5   73.00    1.37
   0  -2   4   45.35    1.14
  -2  -1   5  363.95    2.12
   0   0   2   53.18    0.63
  -1  -3   5   68.06    1.60
  -1  -2   5  111.55    1.53
  -5   0   5    9.03    1.05
  -4   0   5   16.94    1.07
  -4  -3   6   63.17    1.19
  -3   0   5   69.95    1.27
  -2   1   3    3.14    0.51
  -1  -5   4    3.49    1.61
  -3  -3   6    0.90    0.96
  -3  -2   6    1.67    0.97
   0  -1   4    0.43    0.76
  -1   0   4  337.89    1.62
  -4   1   4   36.80    0.93
  -1  -4   5   48.88    1.76
   1  -1   2  151.73    0.84
  -1  -1   5  113.03    1.53
  -4  -1   6  119.74    1.66
   0   0   3    0.16    0.66
  -2  -3   6  114.57    1.57
  -2  -2   6   75.66    1.49
  -5  -1   6    2.08    0.99
  -3   1   4    0.22    0.67
  -1   1   2  151.96    0.68
   1  -1   3 1990.03    3.15
  -2  -1   6  189.68    1.90
   1  -2   4  248.50    1.75
  -2   1   4  153.45    1.19
  -1  -3   6    5.64    1.15
  -1  -2   6    5.61    1.18
   0  -1   5   48.68    1.29
   0  -4   5    0.54    1.58
   0   0   4   85.73    1.04
  -1   0   5  148.20    1.40
  -1   1   3 1999.42    2.78
  -4   0   6   40.68    1.13
   1  -1   4   22.57    0.83
  -3   0   6   -0.37    0.96
  -1  -4   6    3.59    1.07
  -3  -2   7   12.34    0.87
  -2  -2   7    7.83    0.96
  -1   1   4   22.25    0.76
  -3  -1   7   46.27    1.18
   2  -3   3    1.11    0.98
   1   0   3  490.58    1.57
   0   0   5    0.27    0.88
   1  -1   5  112.67    1.39
   0  -1   6    0.61    1.11
   0  -4   6  455.13    3.00
   1   0   4  338.29    1.61
   1  -2   6    6.67    1.31
   1  -3   6    4.46    1.51
  -3   0   7   16.55    0.90
   0  -2   7   -0.04    0.95
   2  -1   4  154.30    1.28
   0   0   6 1399.69    4.01
  -3   1   6    1.72    0.89
  -1   1   6   11.08    0.96
   2   0   3   35.62    0.74
   2   0   4  835.88    2.42
   1   0   6   11.31    1.04
   2  -3   6  120.32    2.03
   0   0   7    0.41    0.98
   1   1   3 2079.69    3.01
   1   1   4   22.94    0.87
   3  -2   4   53.95    1.15
   3  -2   3 1016.91    2.46
   3  -3   4    6.25    1.12
   1   1   5  116.66    1.30
   3  -2   5   45.61    1.37
   3  -1   4    1.45    0.73
   1   1   2  155.33    0.79
   3  -3   5   35.32    1.42
   3  -1   5   68.34    1.30
   2   0   6   82.83    1.42
   3  -2   2  400.21    1.23
   1   1   6   11.60    0.96
   3  -2   6    1.76    1.24
   2   1   4  157.50    1.30
   3  -1   6    2.00    1.09
   3   0   4   68.32    0.99
   3  -3   6    1.41    1.40
   3   0   3 1692.57    3.05
   3   0   5   70.18    1.27
   2   1   3    3.57    0.65
   2   1   5  373.30    1.95
   0   2   5    0.12    0.77
   0   2   3   -0.14    0.48
   2   0   7   11.63    0.86
   4  -2   4   49.83    1.19
   3   0   6   -0.39    0.92
   2   1   6  186.13    1.59
   2   0   1  230.10    0.75
   1   2   5  109.07    1.14
   4  -2   3    1.50    0.69
   2   1   2  452.07    1.30
   4  -1   3   35.77    0.84
   3   1   4    1.56    0.79
   3   1   5   74.35    1.17
   4  -2   6   28.67    1.29
   1   2   6    6.02    0.91
   4   0   4   61.51    1.00
   4   0   5   15.75    0.94
   3   1   3  705.05    2.10
   1   1   1 1078.01    1.39
   3   1   6    2.82    0.88
   4   0   3    3.07    0.77
   0   2   7   -0.74    0.68
   4  -1   2   18.73    0.57
   2   2   3   15.31    0.64
   3   1   2   24.87    0.63
   4   1   5  172.19    1.51
   5  -1   4   63.28    1.13
   5  -1   5   38.68    1.02
   3   2   5   43.70    1.13
   5  -2   4  322.95    1.79
   5  -2   5    7.22    1.05
   4   0   2   59.06    0.75
   4   1   6  115.98    1.32
   3   2   4   51.61    0.97
   5  -1   6    3.45    0.90
   3   0   1  164.00    0.75
   5   0   5    9.31    0.96
   4   1   3   39.69    0.85
   2   2   7    8.88    0.66
   5  -1   3   13.82    0.77
   5   0   4  423.46    1.99
   2   1   1 1458.43    1.88
   0   3   4   -0.05    0.65
   3   2   3 1050.02    2.56
   2   2   2  827.09    1.82
   1   3   4    4.93    0.78
   1   3   6    4.10    0.78
   5   1   5   36.23    1.01
   4   2   4   51.24    1.15
   4   2   5   13.91    0.87
   2   3   5  179.08    1.39
   4   1   2   20.02    0.65
   0   3   3    6.52    0.56
   2   3   4   52.93    0.97
   5   1   6    4.09    0.66
   4   2   6   27.65    0.86
   1   3   3  818.42    2.07
   5  -1   2  161.97    1.05
   3   1   1  637.52    1.48
   3   2   2  429.12    1.52
   4   2   3    1.52    0.89
   4  -1   1  677.77    1.39
   6  -1   5   94.75    1.25
   6  -1   4  114.71    1.23
   2   3   3   -0.04    0.70
   3   3   5   32.49    0.99
   5   2   5    8.35    0.93
   3   3   6    1.83    0.69
   5   2   4  320.41    1.87
   6   0   3    1.75    0.81
   6   1   5   89.82    1.18
   5   2   6   16.87    0.80
   5   1   2  167.78    1.20
   6   1   4  109.98    1.24
   2   2   1  108.43    0.68
   4   2   2   32.51    0.79
   4   1   1  694.82    1.76
   5   2   3  510.60    2.15
   1   3   2   14.49    0.57
   6   1   3    4.33    0.81
   2   3   2  144.48    1.02
   3   2   1   82.84    0.76
   6   4   2   18.30    0.81
   3   4   2  153.95    1.24
   7   3   2  173.87    1.30
   4   4   2   15.05    0.88
   5   4   2  149.44    1.37
   7   5   0    0.17    0.49
   4   5   1   98.44    1.12
   5   5   1    1.36    0.65
   9   3   0    0.01    0.37
   7   4   1   49.07    0.93
   8   3   1    7.67    0.57
   8   4   0   26.47    0.72
   6   5   0   30.70    0.87
   7   5  -1   12.28    0.55
   3   5   0   -0.43    0.78
   5   5   0   -0.18    0.72
   9   2   0    0.23    0.47
   5   3   2   79.77    0.99
   6   4   1   59.52    1.09
   8   2   1  159.31    1.17
   6   2   2   42.24    0.82
   7   5  -2   62.39    0.73
   3   4   1   27.94    0.73
   6   5  -1   19.39    0.80
   8   4  -1   81.25    0.92
   4   4   1   85.31    1.05
   5   4   1    6.47    0.77
   5   2   2  372.73    1.59
   7   4   0    0.21    0.67
   6   5  -4   19.45    0.43
   3   5  -1   37.49    0.89
   5   5  -1    0.83    0.66
   6   5  -2   39.26    0.78
   9   3  -2   39.93    0.61
   8   4  -2    3.19    0.60
   8   4  -3   -0.05    0.44
   5   5  -4   12.09    0.53
   3   5  -2    1.99    0.74
   9   2  -1    0.21    0.48
   7   2   1   98.34    1.09
   9   3  -3    9.74    0.37
   4   5  -4   14.38    0.62
   3   5  -3  141.66    1.26
   7   4  -1   50.66    1.05
   5   5  -3    2.36    0.67
   5   3   1   15.59    0.75
   5   4   0   -0.10    0.68
   4   5  -3    3.30    0.70
   9   1  -1    4.05    0.54
   8   2   0   57.38    0.94
   4   3   1  360.41    1.59
   4   4   0   32.54    0.79
   8   3  -1    8.81    0.70
   7   3   0    0.59    0.72
   6   2   1  127.81    1.12
   7   4  -2   16.91    0.86
   8   1   0  117.57    1.11
   6   4  -1   58.24    1.02
   8   3  -5    7.64    0.34
   7   4  -4    1.52    0.51
   9   2  -4    7.38    0.35
   7   4  -3    0.93    0.55
   8   3  -2    3.61    0.61
   6   3   0   65.95    1.00
   3   4  -1   27.70    0.78
   5   4  -1    6.76    0.71
   6   4  -5   42.20    0.66
   9   1  -2   64.26    0.80
   8   3  -4    0.76    0.54
   7   3  -1   34.32    0.97
   6   4  -2   19.55    0.82
   8   3  -3    0.72    0.56
   5   3   0    0.49    0.65
   2   4  -2  249.36    1.41
   6   4  -3   -0.37    0.80
   4   3   0  377.29    1.57
   5   4  -2  147.65    1.33
   9   1  -3   13.89    0.53
   5   4  -5    2.88    0.57
   3   4  -2  154.51    1.27
   8   1  -1   12.77    0.71
   7   1   0    0.08    0.60
   7   3  -2  189.47    1.55
   2   4  -3    3.17    0.63
   9   0  -3   81.36    0.76
   8   2  -2    7.09    0.76
   6   3  -1   57.06    0.99
   4   4  -5    6.82    0.60
   5   4  -4  129.66    1.32
   8   0  -1  231.91    1.45
   7   3  -5    3.67    0.49
   8   2  -5   79.81    0.78
   7   2  -1  101.32    1.19
   7   3  -3    9.16    0.87
   4   4  -4   28.07    0.87
   3   4  -3  302.04    1.72
   4   4  -3    0.14    0.75
   7   3  -4  138.26    1.26
   5   3  -1   14.84    0.78
   3   4  -4   24.26    0.79
   8   2  -3    0.81    0.58
   5   2   0    0.52    0.52
   8   2  -4   21.50    0.64
   6   3  -2  126.79    1.35
   8   1  -2    5.87    0.69
   6   1   0   87.56    0.86
   4   3  -1  339.72    1.52
   7   2  -6    5.04    0.46
   6   3  -5   55.79    0.97
   7   1  -1   54.90    0.92
   7   2  -2   39.82    0.91
   6   2  -1  128.86    1.16
   5   3  -6    1.85    0.54
   6   3  -3    3.06    0.75
   8   0  -6   19.74    0.37
   8   0  -2    9.35    0.67
   6   3  -4   63.30    1.00
   5   3  -2   77.04    1.03
   8   1  -5   12.75    0.52
   8   1  -4    0.02    0.65
   7   2  -3    2.51    0.79
   7   0  -1  130.31    1.10
   7   2  -5   28.50    0.74
   4   3  -6   65.09    0.88
   5   3  -3    8.69    0.84
   4   3  -2   16.21    0.61
   7   2  -4    2.59    0.72
   5   2  -1   20.91    0.65
   8   0  -3    1.41    0.63
   5   2  -7    3.56    0.50
   6   2  -2   44.65    0.97
   3   3  -6    0.86    0.53
   5   3  -4   32.03    0.85
   8  -1  -3    1.04    0.61
   8  -1  -5   12.07    0.51
   7   1  -6    0.16    0.55
   6   2  -6   28.14    0.68
   4   3  -5  103.89    1.10
   8  -1  -4    0.73    0.53
   3   3  -3  338.57    1.56
   6   1  -7    2.60    0.41
   6   2  -5   98.24    1.22
   6   2  -3    0.28    0.75
   3   3  -5   32.73    0.80
   7   1  -5    5.95    0.75
   4   2  -7   74.54    0.84
   6   2  -4    9.40    0.88
   5   2  -2  370.70    1.68
   2   3  -4   52.06    0.78
   3   3  -4    6.38    0.65
   7   0  -2   51.81    0.90
   4   1  -8    2.94    0.36
   6   0  -1  164.08    1.04
   7   0  -6    6.22    0.57
   7  -1  -2  319.69    1.64
   6   1  -2  243.07    1.43
   3   2  -7   12.97    0.57
   5   2  -3  488.61    2.00
   7  -2  -6    4.48    0.35
   3   1  -8    0.27    0.38
   6   1  -6   56.33    0.88
   7  -1  -6    0.19    0.46
   6   0  -7   14.02    0.52
   7   0  -5   33.88    0.76
   5   1  -7    3.66    0.59
   5   2  -4  316.28    1.76
   7   0  -4    2.02    0.64
   6   1  -3    4.50    0.70
   4   2  -6   28.48    0.78
   7  -2  -3    1.97    0.65
   7  -1  -3   16.23    0.74
   6   1  -5   99.34    1.27
   5  -1  -8   26.02    0.45
   6   1  -4  115.06    1.22
   4   2  -3    1.64    0.58
   7  -2  -5   25.82    0.64
   6  -1  -7    2.65    0.46
   6   0  -2   66.60    0.85
   5   1  -2  158.94    1.10
   6  -2  -7   10.57    0.41
   7  -2  -4    1.82    0.68
   7  -1  -4  206.06    1.37
   3   2  -6    0.63    0.66
   4   2  -4   49.10    0.84
   5   1  -6    3.01    0.75
   2   2  -6   75.03    0.94
   6  -1  -2  239.64    1.34
   5   0  -7    5.39    0.56
   5   1  -3   14.34    0.66
   3   2  -5   43.14    0.80
   6   0  -5  123.22    1.25
   5   1  -5   38.38    0.90
   3   2  -4   49.80    0.71
   6  -3  -6   31.39    0.54
   6  -1  -6   54.94    0.90
   6   0  -4   12.14    0.77
   5   1  -4   65.35    1.01
   4  -1  -8    3.75    0.46
   3   0  -8   89.76    0.84
   3   1  -7   46.02    0.79
   2   2  -5    0.93    0.56
   6  -2  -6   26.55    0.69
   4   1  -6  123.89    1.21
   5  -1  -7    3.70    0.63
   6  -1  -3    4.90    0.66
   5  -3  -7    2.70    0.38
   4  -2  -8    1.02    0.39
   6  -1  -5   93.78    1.19
   5   0  -6   25.91    0.84
   2   1  -7   79.92    0.96
   6  -3  -5   55.67    0.84
   2   0  -8   15.50    0.56
   4   0  -7  103.20    1.16
   6  -3  -4   62.92    0.99
   5  -2  -7    3.74    0.52
   6  -2  -3    0.95    0.62
   4   1  -5  177.55    1.36
   5  -4  -6    7.18    0.36
   4   1  -4   38.86    0.75
   5   0  -5    9.36    0.77
   5   0  -3  627.55    2.08
   5   0  -4  434.92    1.96
   5  -1  -6    2.77    0.70
   3  -3  -8    0.16    0.37
   3  -2  -8   74.94    0.80
   4  -1  -7   67.04    0.98
   4   0  -6   43.90    0.92
   2   1  -6  192.09    1.39
   5  -4  -5    3.78    0.58
   5  -2  -6   17.74    0.79
   5  -1  -5   36.57    0.86
   3   1  -4    0.76    0.46
   4  -3  -7   42.43    0.71
   4  -2  -7   79.74    1.05
   5  -4  -4  131.26    1.21
   5  -1  -4   62.40    0.94
   4   0  -5   18.07    0.76
   1   1  -6   11.81    0.68
   4  -5  -5   35.22    0.59
   2   0  -7   12.57    0.68
   2   1  -5  363.39    1.64
   5  -3  -5   16.21    0.79
   5  -2  -5    7.45    0.67
   1  -1  -8    1.76    0.52
   4   0  -4   63.17    0.83
   2  -3  -8   10.47    0.49
   2  -2  -8   14.45    0.54
   5  -2  -3  489.00    1.93
   3  -1  -7   49.38    0.91
   4  -1  -6  126.06    1.29
   3   0  -6    0.54    0.66
   5  -3  -4   32.55    0.88
   5  -3  -3    9.35    0.71
   0  -1  -8    0.03    0.50
   3  -5  -6    0.31    0.35
   3  -2  -7   14.08    0.89
   4  -2  -6   29.28    0.86
   4  -1  -5  184.27    1.48
   0   0  -7    1.05    0.60
   3   0  -5   73.35    1.01
   3  -3  -7   24.81    0.78
   4  -3  -6   64.99    0.96
   1  -3  -8    0.94    0.45
   2  -1  -7   85.73    1.14
   3  -1  -6    2.31    0.79
   4  -1  -4   37.37    0.79
   4  -4  -5    7.19    0.70
   0  -2  -8    6.89    0.52
  -1  -2  -8   29.63    0.57
   4  -2  -5   12.91    0.76
   1  -5  -7   26.91    0.44
   2  -4  -7    4.51    0.53
   4  -4  -4   28.30    0.89
   2  -2  -7    9.48    0.84
   1   0  -6    9.60    0.72
   3  -5  -5    8.69    0.61
   3  -4  -6    0.37    0.55
   4  -4  -3    0.49    0.71
  -1  -3  -8    0.83    0.36
   3  -2  -6    0.23    0.78
   2  -3  -7   50.45    0.92
   4  -2  -3    1.95    0.52
   3  -1  -5   72.48    1.00
   4  -3  -4   28.85    0.86
   4  -3  -3   12.76    0.68
   0  -1  -7   15.70    0.74
   2  -1  -6  203.87    1.52
   0   0  -6 1432.98    3.24
   0  -5  -7    4.12    0.31
   3  -5  -4    3.34    0.73
   1  -4  -7   24.97    0.74
   1  -2  -7   53.95    1.01
   3  -1  -4    1.22    0.47
   3  -2  -5   44.97    0.97
  -1   0  -6    9.20    0.60
   1   0  -5  150.55    1.09
  -1  -5  -7   28.11    0.46
   1  -3  -7   78.12    1.04
   1  -6  -5   12.99    0.49
   2  -4  -6   41.08    0.93
   3  -3  -5   33.45    0.95
   2  -2  -6   79.97    1.15
  -2  -5  -7   19.20    0.34
   2  -1  -5  378.71    1.81
   2  -3  -6  119.51    1.31
  -2   0   5    0.40    0.63
   0  -4   5    1.03    0.80
  -2  -1   5  367.27    1.89
   0  -4   3    0.15    0.58
  -1  -3   5   68.18    1.22
   0  -4   4   14.79    0.80
  -1  -2   6    8.79    1.10
   0  -2   7   -0.29    0.86
   2  -2   8   15.25    0.61
  -1   0   6   10.90    0.86
  -1  -1   6   13.30    1.13
   0   0   7   -0.30    0.80
   2   0   8   16.63    0.66
   3  -2   8   77.73    0.86
   4  -2   8    0.91    0.37
   1   1   7  125.65    1.09
  -1  -2   5  118.17    1.40
   5  -4   6    7.99    0.48
   4   0   8    1.28    0.43
   0   1   6    0.77    0.77
   1  -4   4  111.96    1.21
   4  -4   6   11.93    0.69
   0  -3   5   51.28    1.11
   3  -3   7   26.22    0.89
  -1  -1   5  118.00    1.31
  -1   0   5  146.59    1.24
   1  -4   3   34.69    0.75
   1  -3   6    4.62    0.90
   5  -3   7    2.75    0.53
   2  -4   5    1.23    0.86
   4  -3   7   44.34    0.80
   0  -1   6    0.05    1.23
   0   0   6 1420.64    3.80
   2   1   7   87.61    1.04
   6  -4   5   45.95    0.78
   2  -2   7    9.70    0.98
   3  -4   5   20.15    0.97
   2  -3   6  120.85    1.54
   1  -3   5   67.74    1.35
   0  -2   5    0.16    0.82
   1  -2   6    7.44    1.30
   4  -4   5    6.99    0.87
   5  -4   5    4.03    0.75
   3  -2   7   13.64    0.98
   6  -2   7   11.32    0.51
   2   0   7   12.70    0.92
   1   1   6   12.18    0.89
   3   1   7   49.27    0.97
   2  -4   3    2.91    0.67
   3  -3   6    0.86    1.01
   4  -2   7   78.65    1.17
   5  -2   7    3.79    0.77
   3  -4   4   24.57    0.94
   0  -1   5   49.18    1.03
   1  -1   6   12.72    1.21
   4   1   7   66.98    1.00
   4  -3   6   67.46    1.30
   3  -1   7   49.16    1.16
   1   0   6    9.62    1.08
   3   0   7   17.61    1.12
   5   1   7    3.48    0.60
   6  -4   4    5.42    0.72
   2  -3   5  189.11    1.85
   5  -3   6    1.79    0.89
   2  -2   6   80.09    1.54
   6  -1   7    2.17    0.64
   4  -1   7   66.33    1.29
   3  -4   3  293.36    1.74
   4  -4   4   27.52    0.99
   1  -2   5  115.91    1.38
   5  -1   7    3.67    0.80
   5  -4   4  134.37    1.40
   2   1   6  188.59    1.66
   8  -1   6   31.78    0.59
   3  -3   5   33.74    1.26
   3  -2   6    1.37    1.00
   7  -2   6    4.92    0.69
   2  -1   6  193.66    1.86
   4  -4   3    0.67    0.79
   8  -3   4    0.87    0.70
   4  -2   6   28.05    1.19
   6  -2   6   27.51    1.12
   2  -2   5    1.14    0.96
   5  -2   6   17.25    1.06
   3  -1   6    1.94    1.02
   3   1   6    1.62    0.91
   8  -2   5   77.23    1.18
   7  -1   6   -0.59    0.84
   7   1   6    0.73    0.52
   4  -1   6  118.86    1.68
   7   0   6    5.89    0.74
   4   1   6  121.65    1.50
   7  -3   4  137.86    1.66
   2  -1   5  356.09    2.14
   5  -1   6    2.67    1.00
   6   1   6   54.60    1.03
   5   1   6    2.37    0.91
   8  -3   3    0.36    0.93
   7  -2   5   27.40    1.07
   5   0   6   25.47    1.18
   6   0   6   31.79    0.99
   6  -3   4   63.49    1.48
   3  -3   3  365.22    1.99
   3  -1   5   70.43    1.46
   8  -2   4   22.38    1.21
   7   2   5   26.74    0.78
   7  -3   3    9.68    1.16
   3  -2   4   49.94    1.18
   8   0   5  100.55    1.15
   3   1   5   69.68    1.20
   4   2   5   12.95    0.82
   8  -3   2    3.83    0.92
   4  -3   3   12.76    0.96
   4  -1   5  171.61    1.89
   7  -1   5    6.38    1.04
   5   2   5    7.39    0.87
   6   2   5   93.37    1.22
   5  -3   3    8.77    1.12
   6  -3   3    3.06    1.17
   5  -1   5   36.56    1.23
   6  -1   5   93.08    1.57
   4  -2   4   49.14    1.27
   7  -2   4    2.00    1.17
   7   0   5   34.26    1.18
  10   0   3    1.07    0.63
   9   0   4   10.35    0.81
   4   0   5   17.43    1.07
   4   1   5  172.40    1.62
   5  -2   4  313.13    2.40
   6  -2   4    9.83    1.35
   6   0   5  120.63    1.62
   4  -3   2   17.25    0.83
   8  -1   4    1.32    1.22
   5   0   5    9.56    1.04
   5   1   5   38.08    1.20
   3  -1   4    0.93    0.71
   9  -2   2    3.10    1.00
   8   2   4   20.92    0.72
   9  -1   3   14.85    1.13
   4  -1   4   37.65    1.08
   7  -1   4  220.01    2.13
   8   0   4   28.74    1.10
   8   1   4    0.68    0.76
   5  -1   4   64.21    1.37
   6  -1   4  112.87    1.63
   9   2   3   62.00    0.84
   9  -2   1    0.59    0.96
  10   0   2    0.03    0.94
   4   2   4   48.57    1.03
   7   2   4    2.31    0.82
   7   0   4    2.09    1.14
   8  -2   2    7.10    1.22
   8  -1   3    2.05    1.33
  10   1   2    4.96    0.73
   9   1   3   15.30    0.90
   6   2   4   10.10    0.93
   6   0   4   12.95    1.17
   4   1   4   37.69    1.01
   5   2   4  304.10    1.99
   9  -2   0    0.14    0.96
   5   0   4  426.46    2.37
   7   3   3    8.32    0.74
   7  -1   3   16.66    1.20
  10   0   1   71.17    1.47
   8   0   3    1.98    1.13
  10   2   1   47.58    0.71
   8   1   3    1.01    0.97
   5  -2   2  396.74    2.25
   5  -1   3   14.25    0.91
   9   0   2    4.38    1.35
   6   3   3    2.21    0.68
   8  -1   2    7.14    1.60
   7   0   3    2.44    1.00
   7   2   3    2.33    0.88
   8   3   2    3.18    0.68
  10   0   0   19.80    1.12
   7   1   3   17.44    1.16
   9   3   1    2.69    0.58
   6   0   3    0.61    0.90
   7  -1   2  325.43    2.68
   6   2   3   -0.02    0.87
   8   0   2   10.43    1.40
   6   1   3    3.81    1.03
   8  -2  -1  164.87    1.89
   9   0   1    0.03    1.47
   5   2   3  475.45    2.17
   8  -1   1   12.98    1.64
   6  -1   2  255.48    2.11
  10   0  -2    0.23    0.68
   8   1   2    6.37    1.05
   9   2   1    0.38    0.83
   7   3   2  173.43    1.50
   5  -1   2  158.72    1.41
   9   1   1    4.10    1.30
  10   2  -1   48.49    0.76
   7   0   2   53.28    1.59
  10   2  -2    0.30    0.44
   8   3   1    8.22    0.80
   7  -1   1   58.39    1.78
   7   1   2  304.89    2.24
   6  -2   0  123.87    1.55
   8   0   1  229.88    2.54
   6   0   2   66.48    1.34
   5   3   2   75.47    1.05
   9   2   0    0.21    0.90
   9   1   0   -0.19    1.19
   8   1   1   13.14    1.37
   8   2   1  161.68    1.70
   6   2   2   41.05    1.03
   9   0  -1    0.66    1.40
   6   1   2  234.57    1.72
   9   0  -4   10.24    0.53
   7   0   1  136.31    1.85
   5   1   2  150.75    1.30
   5   2   2  353.48    1.84
   8   4  -1   74.49    0.88
   7   4   0    0.27    0.69
   9   1  -1    5.00    1.39
   9   2  -1   -0.39    0.98
   9   3  -2   39.85    0.77
   7   1   1   57.26    1.34
   7   2   1   94.67    1.33
   9   3  -3   10.19    0.51
   8  -1  -3    0.56    1.13
   6   0   1  173.10    1.73
   8   4  -2    3.61    0.52
   9   2  -2    2.92    0.79
   8   4  -3    0.25    0.49
   7   0   0    0.40    1.23
   6   1   1  117.94    1.47
   5   3   1   14.29    0.73
   7   4  -1   47.47    1.01
   7   2   0   12.67    1.17
   8   3  -2    3.18    0.90
   6  -1  -1  127.27    1.79
   6   0   0  127.77    1.78
   5   2   1   19.47    0.66
   5   4   0   -0.30    0.69
   6   3   0   64.19    1.18
   7   4  -2   17.57    0.88
   7   0  -6    6.23    0.48
   8   2  -2    6.87    1.18
   8   3  -4    0.34    0.65
   8   3  -3    0.90    0.69
   6   4  -1   57.82    1.09
   8   1  -3    1.47    1.20
   3  -6   5    5.70    0.31
   1  -5   7   26.27    0.39
  -3  -3   5   35.17    0.87
   0  -3   8    0.07    0.25
   1  -6   3    8.52    0.61
  -3  -3   3  334.30    1.62
  -3  -2   5   45.18    0.84
   3  -6   4    7.28    0.47
  -2  -4   2  233.17    1.38
   2  -6   4   46.10    0.73
   0  -5   6    0.53    0.67
  -1  -5   3  216.46    1.54
  -1  -5   4    4.18    0.89
  -3  -2   4   53.87    0.86
  -2  -4   3    3.46    0.85
   0  -5   2    0.07    0.63
  -1  -4   6    3.32    0.96
   1  -3   8    0.88    0.33
   1  -5   6    0.98    0.68
  -2  -2   6   79.79    1.03
   0  -5   3    0.88    0.80
   0  -5   4   -0.76    0.88
  -1  -2   7   55.05    0.84
   2  -5   6   47.84    0.89
  -1  -4   2  144.19    1.19
   1  -5   2    3.81    0.77
  -1  -4   5   48.94    1.09
   1  -4   7   25.51    0.70
  -2  -3   3    0.09    0.59
  -2  -3   4   54.54    1.08
   2  -3   8   10.13    0.42
   1  -5   5   26.87    1.03
   3  -5   6    0.38    0.55
   1  -2   8   30.83    0.59
  -1  -4   4  113.76    1.54
   0  -3   7   12.13    0.85
  -2  -2   5    0.87    0.77
   5  -5   5    3.07    0.48
   1  -5   4    3.44    0.87
   2  -4   7    4.03    0.57
   2  -5   5   62.21    1.07
   4  -4   7   38.16    0.67
   3  -5   2    1.04    0.60
   5  -5   3    2.57    0.61
   3  -4   7    6.12    0.57
   2  -5   3    0.33    0.88
   5  -5   4   12.23    0.68
   3  -5   5    8.53    0.77
   0  -4   5   -0.47    1.12
   2  -2   8   13.34    0.58
   1  -4   6    2.33    0.92
  -1  -3   5   66.50    1.30
  -1  -2   6    6.61    0.91
   0  -2   7    0.69    0.80
   3  -5   3  128.62    1.37
   4  -5   3    3.05    0.74
   4  -5   4   15.38    0.89
   0  -4   3    0.04    0.79
   0  -4   4   15.27    1.06
   0  -1   7   14.65    0.76
  -1  -3   4    5.49    0.83
   3  -2   8   70.67    0.79
   2  -4   6   40.95    1.26
   4  -2   8    1.12    0.37
   1  -4   5   47.13    1.34
   1  -4   2  138.20    1.27
   7  -4   4    1.40    0.55
   2  -3   7   49.83    1.14
  -1  -2   5  110.15    1.36
   3  -4   6    0.37    0.88
   1  -4   4  109.80    1.42
   4  -4   6   12.14    0.83
   0  -3   5   49.24    1.34
   1  -2   7   53.60    1.21
   3  -1   8   -0.15    0.52
   1  -4   3   34.96    0.99
   3  -3   7   24.62    0.98
   5  -3   7    2.96    0.64
   2  -4   5    2.08    1.00
   1  -3   6    4.65    1.05
   4  -3   7   43.30    0.97
   0  -2   6 1057.76    3.54
   4  -1   8    3.13    0.45
   2  -4   2  241.63    1.59
   0  -3   4    0.58    0.80
   1  -1   7  120.48    1.41
   2  -4   4  200.91    1.83
   3  -4   5   19.76    1.11
   5  -4   5    3.33    1.06
   4  -4   5    6.52    1.22
   0  -1   6    0.03    0.97
   6  -4   4    5.69    0.98
   2  -3   6  117.24    1.56
   3  -4   2  152.02    1.38
   6  -4   3    0.45    0.92
   3  -4   4   24.66    1.22
   1  -3   5   67.34    1.33
   8  -3   4    0.01    0.60
   6  -3   6   35.16    1.04
   6  -2   7   11.23    0.69
   4  -4   2   14.81    0.89
   5  -4   2  148.05    1.39
   3  -4   3  302.35    2.02
   5  -4   4  136.37    1.82
   3  -3   6    0.83    1.16
   4  -4   3    0.35    1.06
   1  -3   4    5.27    0.93
   4  -3   6   66.23    1.40
   5  -3   6    2.67    0.94
   4  -2   7   76.99    1.21
   5  -2   7    3.53    0.68
   2  -1   7   82.61    1.27
   2  -3   5  185.40    1.91
   2   0   7   12.55    0.78
   2  -2   6   77.70    1.39
   1  -1   6   11.82    1.12
   3  -3   5   35.08    1.27
   1  -2   5  119.19    1.44
   7  -2   6    5.15    0.81
   6  -1   7    2.34    0.68
   2  -3   4   54.03    1.20
   6  -3   5   57.19    1.47
   7  -3   4  130.75    1.78
   4  -3   5  108.47    1.85
   5  -3   5   17.48    1.39
   2  -3   3   -0.04    0.87
   3  -2   6    0.98    1.02
   1   0   6    9.34    0.96
   6  -2   6   28.86    1.27
   3   0   7   16.58    0.93
   7  -3   3    8.71    1.15
   3  -3   4    4.84    1.05
   4  -2   6   29.18    1.38
   5  -2   6   17.61    1.22
   2  -1   6  186.87    1.89
   4  -3   4   30.52    1.42
   2  -2   5    0.91    0.94
   4   0   7   98.11    1.34
   6   1   7    2.66    0.44
   5  -3   4   33.28    1.33
   5   0   7    5.41    0.70
   5   1   7    2.93    0.68
   6  -3   3    3.65    1.20
   5  -3   3    8.80    1.25
   4  -3   2   17.30    0.89
   2   0   6   83.24    1.36
   5  -3   2   80.84    1.39
   8  -1   5   13.76    1.19
   6  -1   6   56.53    1.34
   4  -2   5   14.91    1.29
   4  -1   6  118.80    1.66
   5  -1   6    2.48    1.21
   8  -2   3    0.95    1.27
   7   0   6    6.44    0.93
   8  -2   2    7.13    1.21
   3  -2   4   48.54    1.15
   3   0   6   -0.25    0.92
   7   2   6    4.61    0.54
   4  -2   4   49.32    1.50
   6  -2   4    9.89    1.38
   6   0   6   32.13    1.10
   7  -2   3    1.48    1.53
   5  -2   4  319.01    2.59
   3  -1   5   70.08    1.34
   8  -1   4    0.58    1.29
   9   0   4   10.55    1.15
   3   1   6    1.76    0.89
   6  -1   5   98.23    1.88
   4  -1   5  168.26    1.90
   5  -1   5   37.57    1.41
   6   2   6   27.49    0.82
   4  -2   3    2.03    0.87
   5   1   6    2.71    0.89
   4   2   6   28.19    0.92
   7   0   5   36.40    1.62
   5   2   6   17.11    0.87
   7  -1   4  221.45    2.53
   6  -2   2   47.97    1.52
   3  -1   4    1.07    0.74
   5  -2   2  398.52    2.34
   6  -1   4  116.14    1.95
   8   0   4   28.21    1.52
   6   0   5  121.51    1.86
   4  -1   4   39.20    1.24
   4   0   5   16.31    1.09
   5   0   5    9.33    1.31
   8  -1   2    5.27    1.55
   5  -1   4   64.54    1.58
   7   1   5    6.17    1.04
   7   3   5    3.47    0.68
   8  -1   1   12.52    1.49
   7   2   5   27.06    1.09
   6   1   5   93.37    1.76
   7   0   4    3.05    1.45
   8   1   4    0.78    1.25
   6  -1   3    3.13    1.51
   9   0   1    0.59    1.19
   8   0   3    1.20    1.81
   7  -1   2  295.54    2.97
   3   2   5   42.30    1.09
   6   3   5   53.06    1.06
   5  -1   3   14.88    1.28
   6   0   4   13.89    1.59
   8   3   4    0.57    0.61
   5   3   5   16.79    0.95
   5   0   4  422.72    2.87
   4   2   5   12.71    0.98
   5   2   5    8.05    0.96
   7   1   4  225.88    2.47
   7   4   4    1.04    0.56
   7   0   3    2.39    1.40
   8   1   3    0.10    1.52
   6   1   4  111.96    1.94
   7   2   4    3.04    1.08
   8   4   3   -0.11    0.62
   6   4   4    4.60    0.83
   9   1   0    1.31    1.35
   5   1   4   61.92    1.42
   8   2   3   -0.06    1.32
   8   3   3    0.88    0.88
   5   0   3  638.64    3.11
   6   2   4   10.44    1.17
   9   4   1    0.16    0.53
   8   1   2    4.37    1.73
   5   4   4  122.77    1.42
   4   4   4   26.09    0.91
   4   2   4   46.47    1.12
   6   5   3    0.77    0.59
   6   0   2   69.51    1.62
   6   1   3    3.45    1.37
   9   2   0   -0.58    1.19
   7   2   3    1.42    1.30
   9   4   0    0.06    0.51
   8   4   2    4.06    0.78
   9   2  -1   -0.16    0.98
   8   2   2    8.14    1.57
   7   3   3    8.93    1.21
   8   5   1    3.06    0.51
   8   3   2    4.00    1.18
   7   0   0    1.08    1.32
   5   1   3   13.27    1.06
   9   3  -1    3.73    0.66
   5   5   3    3.35    0.75
   6   2   3    1.47    1.25
   6   0   1  167.42    1.95
   8   1  -1   12.41    1.51
   6   3   3    2.61    1.14
   7   2   2   40.44    1.91
   4   5   3    3.10    0.63
   6   1   2  242.99    2.43
   7   4   2   18.04    1.07
   5   2   3  477.81    2.63
   6   6   1   16.93    0.62
   8   5  -1    3.29    0.51
   9   3   2   38.51    0.49
   7   3   4  135.08    1.18
   5   4   2  151.65    1.33
   6   4   2   17.95    0.75
   2   2   4  559.29    2.06
   4   2   5   13.45    0.97
   7   2   5   27.80    0.75
   4   3   4   29.76    1.02
   8   1   5   12.28    0.60
   8  -1   5   11.89    0.44
   5   2   5    7.90    0.85
   6   2   5   95.31    1.17
   5   3   4   32.67    0.92
   6   3   4   61.37    1.01
   3   3   3  365.14    1.94
   3   0   5   72.49    0.95
  10   1   3    4.17    0.28
   8   2   4   22.00    0.77
   9   1   4   42.42    0.61
   4   1   5  179.58    1.54
   7   1   5    5.84    0.73
   3   2   4   51.15    0.90
   9   2   3   66.02    0.78
   4   3   3   12.82    0.92
   5   1   5   37.07    1.03
   6   1   5   96.13    1.28
   8   3   2    3.62    0.61
   4  -1   5  170.73    1.21
   7  -1   5    5.30    0.54
   9  -1   4   43.29    0.59
   4   0   5   17.55    0.75
   4   2   4   48.46    0.97
   7   2   4    2.38    0.79
  10   0   3    0.90    0.33
   5  -1   5   36.15    0.78
   6  -1   5   89.17    0.99
   5   0   5    8.69    0.83
   5   2   4  306.99    1.86
   6   2   4    9.93    0.86
   8   3   1    7.68    0.61
   8   1   4    0.46    0.65
   4   3   2   18.03    0.83
   7   3   2  172.63    1.40
  10   1   2    4.45    0.38
   3   1   4    0.83    0.57
   8   2   3    0.95    0.76
[truncated: 215,146 more chars]
