# Supplementary material for: Crystal structure of methyl chloro­formate
Source: Acta Crystallogr E Crystallogr Commun. 2025 Sep 30;81(Pt 10):987–90. doi: 10.1107/S2056989025008369 (PMC12498036; doi:10.1107/S2056989025008369)
Supplement: Supplementary file 2 [file e-81-00987-srx03sup2.hkl]

data_srx03                                                                      
_shelx_title ' srx03_a.res in Pnma'                                             
_shelx_refln_list_code          4                                               
_shelx_F_calc_maximum      133.29                                               
_exptl_crystal_F_000       192.00                                               
_reflns_d_resolution_high  0.7969                                               
                                                                                
loop_                                                                           
 _space_group_symop_operation_xyz                                               
 'x, y, z'                                                                      
 '-x+1/2, -y, z+1/2'                                                            
 '-x, y+1/2, -z'                                                                
 'x+1/2, -y+1/2, -z+1/2'                                                        
 '-x, -y, -z'                                                                   
 'x-1/2, y, -z-1/2'                                                             
 'x, -y-1/2, z'                                                                 
 '-x-1/2, y-1/2, z-1/2'                                                         
                                                                                
_cell_length_a     8.4404                                                       
_cell_length_b     6.2019                                                       
_cell_length_c     7.4314                                                       
_cell_angle_alpha  90.000                                                       
_cell_angle_beta   90.000                                                       
_cell_angle_gamma  90.000                                                       
                                                                                
_shelx_F_squared_multiplier     1.000                                           
                                                                                
loop_                                                                           
 _refln_index_h                                                                 
 _refln_index_k                                                                 
 _refln_index_l                                                                 
 _refln_F_squared_calc                                                          
 _refln_F_squared_meas                                                          
 _refln_F_squared_sigma                                                         
 _refln_observed_status                                                         
   2   0   0        260.53        279.79         2.07 o                         
   4   0   0        437.17        429.74         4.52 o                         
   6   0   0        378.55        355.90         3.80 o                         
   8   0   0         85.67         86.35         1.78 o                         
  10   0   0         79.24         80.68         1.06 o                         
   2   1   0       2820.28       2724.81         7.62 o                         
   4   1   0       1283.35       1414.71         6.18 o                         
   6   1   0        230.45        211.71         1.40 o                         
   8   1   0        330.72        330.86         2.09 o                         
  10   1   0         74.38         81.53         1.32 o                         
   0   2   0      17765.54      16782.40        68.63 o                         
   2   2   0        382.42        380.52         1.42 o                         
   4   2   0        249.71        234.20         2.01 o                         
   6   2   0        355.94        343.81         1.55 o                         
   8   2   0         76.02         75.60         0.74 o                         
  10   2   0         67.71         66.74         0.85 o                         
   2   3   0       1059.53       1110.84         8.64 o                         
   4   3   0        642.89        634.71         1.89 o                         
   6   3   0        193.38        182.98         1.13 o                         
   8   3   0        245.45        254.39         2.12 o                         
   0   4   0       4882.10       4644.95        69.86 o                         
   2   4   0        265.99        248.25         1.77 o                         
   4   4   0        132.13        120.93         0.68 o                         
   6   4   0        235.62        250.03         1.14 o                         
   8   4   0         45.37         44.36         0.57 o                         
   2   5   0        349.94        349.30         2.54 o                         
   4   5   0        235.73        229.07         1.59 o                         
   6   5   0        115.63        122.69         2.04 o                         
   8   5   0        145.14        133.42         1.26 o                         
   0   6   0       1620.13       1616.03        10.58 o                         
   2   6   0        105.59        108.13         0.85 o                         
   4   6   0         73.98         71.58         0.83 o                         
   6   6   0        112.12        124.71         3.43 o                         
   2   7   0        128.71        125.53         1.55 o                         
   4   7   0         71.96         73.81         1.05 o                         
   1   0   1       1982.98       1993.99         5.49 o                         
   2   0   1        356.64        347.50         2.70 o                         
   3   0   1        237.56        226.98         1.21 o                         
   4   0   1        406.11        412.65         1.16 o                         
   5   0   1         31.04         32.25         0.69 o                         
   6   0   1        306.88        295.67         1.45 o                         
   7   0   1        330.35        315.76         1.00 o                         
   8   0   1        607.29        602.35         3.66 o                         
   9   0   1          4.96          6.71         0.49 o                         
  10   0   1        271.41        265.59         3.72 o                         
   0   1   1         26.88         30.12         0.46 o                         
   1   1   1       1394.19       1388.58         4.09 o                         
   2   1   1       2107.40       2082.91         5.72 o                         
   3   1   1        934.21       1002.44         3.35 o                         
   4   1   1       1126.93       1122.30         3.17 o                         
   5   1   1         54.30         61.19         0.53 o                         
   6   1   1        379.15        357.32         1.09 o                         
   7   1   1        150.44        150.22         0.54 o                         
   8   1   1         68.59         69.96         0.48 o                         
   9   1   1          3.62          3.57         0.32 o                         
  10   1   1         47.69         47.22         0.57 o                         
   1   2   1       1291.95       1362.78         3.47 o                         
   2   2   1        191.07        191.47         0.44 o                         
   3   2   1        122.11        116.51         0.39 o                         
   4   2   1        312.96        320.83         0.98 o                         
   5   2   1         32.83         30.78         0.27 o                         
   6   2   1        241.22        240.02         0.56 o                         
   7   2   1        263.97        257.41         0.82 o                         
   8   2   1        515.28        503.15         2.42 o                         
   9   2   1          5.48          6.37         0.33 o                         
  10   2   1        229.64        230.00         2.55 o                         
   0   3   1        124.43        119.18         1.09 o                         
   1   3   1        574.10        589.44         2.27 o                         
   2   3   1        714.26        692.17         1.53 o                         
   3   3   1        443.89        437.63         2.89 o                         
   4   3   1        732.42        719.29         1.86 o                         
   5   3   1         18.48         18.69         0.26 o                         
   6   3   1        209.36        198.79         0.67 o                         
   7   3   1        107.74        109.11         0.56 o                         
   8   3   1         54.62         54.50         0.60 o                         
   9   3   1          3.65          3.36         0.27 o                         
   1   4   1        426.29        437.50         1.85 o                         
   2   4   1         38.25         38.25         0.35 o                         
   3   4   1         49.97         48.56         0.37 o                         
   4   4   1        170.79        170.34         0.66 o                         
   5   4   1         19.18         18.22         0.31 o                         
   6   4   1        141.14        148.34         0.76 o                         
   7   4   1        158.50        169.14         0.73 o                         
   8   4   1        313.03        305.31         3.21 o                         
   0   5   1         84.50         78.85         0.64 o                         
   1   5   1        227.96        219.67         0.80 o                         
   2   5   1        321.92        311.72         1.73 o                         
   3   5   1        146.72        140.79         0.80 o                         
   4   5   1        302.41        304.82         1.87 o                         
   5   5   1          1.64          2.02         0.32 o                         
   6   5   1        101.27        106.02         0.69 o                         
   7   5   1         57.60         61.75         0.63 o                         
   8   5   1         28.15         21.68         1.29 o                         
   1   6   1        123.64        118.45         0.68 o                         
   2   6   1          5.07          5.14         0.29 o                         
   3   6   1         25.06         25.36         0.42 o                         
   4   6   1         77.02         81.09         0.78 o                         
   5   6   1          5.32          6.03         0.30 o                         
   6   6   1         66.92         72.17         0.51 o                         
   0   7   1         37.83         39.03         0.52 o                         
   1   7   1         91.75         92.10         0.50 o                         
   2   7   1        136.26        139.07         0.90 o                         
   3   7   1         39.59         42.14         0.38 o                         
   4   7   1        106.08        106.89         1.47 o                         
   0   0   2         58.17         58.89         0.47 o                         
   1   0   2       1065.85       1108.19         2.55 o                         
   2   0   2       1641.14       1695.46        10.36 o                         
   3   0   2       1018.67       1038.54         4.79 o                         
   4   0   2        155.44        160.13         0.89 o                         
   5   0   2       1080.16       1061.88         4.19 o                         
   6   0   2         92.09         86.79         0.63 o                         
   7   0   2        155.57        148.68         0.86 o                         
   8   0   2         45.73         45.57         0.65 o                         
   9   0   2          0.05          0.26         0.45 o                         
  10   0   2          0.05          0.12         0.35 o                         
   1   1   2        199.71        201.45         0.49 o                         
   2   1   2        509.25        557.79         1.30 o                         
   3   1   2         39.46         47.25         0.34 o                         
   4   1   2         18.23         19.36         0.36 o                         
   5   1   2        274.59        277.13         1.14 o                         
   6   1   2        447.21        444.86         1.65 o                         
   7   1   2        731.38        708.21         3.20 o                         
   8   1   2          4.98          4.61         0.32 o                         
   9   1   2        240.47        237.40         1.44 o                         
  10   1   2         28.22         27.53         0.52 o                         
   0   2   2         15.38         12.76         0.43 o                         
   1   2   2        685.47        692.33         1.65 o                         
   2   2   2       1212.18       1246.88         3.91 o                         
   3   2   2        727.13        732.70         1.91 o                         
   4   2   2         93.12         93.68         0.57 o                         
   5   2   2        846.72        804.84         2.24 o                         
   6   2   2         59.26         57.17         0.42 o                         
   7   2   2        121.32        119.38         0.59 o                         
   8   2   2         35.21         36.27         0.37 o                         
   9   2   2          0.02          0.21         0.26 o                         
   1   3   2         28.55         28.49         0.48 o                         
   2   3   2        229.34        233.45         1.23 o                         
   3   3   2          1.15          1.31         0.23 o                         
   4   3   2         16.40         16.69         0.24 o                         
   5   3   2        162.63        160.09         0.68 o                         
   6   3   2        291.41        287.28         0.75 o                         
   7   3   2        527.38        523.98         1.88 o                         
   8   3   2          3.72          3.52         0.28 o                         
   9   3   2        170.02        165.20         1.56 o                         
   0   4   2          8.87          7.76         0.35 o                         
   1   4   2        326.25        312.74         1.49 o                         
   2   4   2        506.01        499.50         1.79 o                         
   3   4   2        368.13        365.21         1.06 o                         
   4   4   2         50.69         50.02         0.41 o                         
   5   4   2        448.13        443.67         0.98 o                         
   6   4   2         27.16         28.03         0.44 o                         
   7   4   2         67.32         69.59         0.51 o                         
   8   4   2         20.63         22.07         0.40 o                         
   1   5   2         12.98         12.35         0.32 o                         
   2   5   2         63.45         63.18         0.43 o                         
   3   5   2          1.05          1.75         0.32 o                         
   4   5   2         16.41         16.48         0.34 o                         
   5   5   2         94.91        100.32         0.58 o                         
   6   5   2        137.01        142.34         0.94 o                         
   7   5   2        266.82        277.56         1.15 o                         
   0   6   2          7.97          9.14         0.38 o                         
   1   6   2        151.21        144.12         0.93 o                         
   2   6   2        171.97        162.68         0.88 o                         
   3   6   2        164.13        166.36         0.75 o                         
   4   6   2         31.22         31.29         0.47 o                         
   5   6   2        185.77        198.32         1.23 o                         
   6   6   2         14.40         13.81         0.34 o                         
   1   7   2          6.12          5.79         0.23 o                         
   2   7   2         13.73         15.19         0.30 o                         
   3   7   2          0.78          1.09         0.20 o                         
   1   0   3        690.25        735.97         2.15 o                         
   2   0   3         29.34         36.56         0.47 o                         
   3   0   3       2420.11       2601.69        14.02 o                         
   4   0   3         24.58         25.98         0.66 o                         
   5   0   3       1068.86       1010.81         3.96 o                         
   6   0   3          0.03          0.65         0.32 o                         
   7   0   3          2.98          3.08         0.35 o                         
   8   0   3          0.97          1.37         0.38 o                         
   9   0   3        359.21        357.48         4.95 o                         
   0   1   3         49.85         57.11         0.53 o                         
   1   1   3       3000.09       3161.88         8.42 o                         
   2   1   3          0.50          0.21         0.24 o                         
   3   1   3       1136.45       1138.40         4.58 o                         
   4   1   3         40.36         44.88         0.51 o                         
   5   1   3         82.14         75.09         0.35 o                         
   6   1   3          4.41          3.98         0.24 o                         
   7   1   3          1.95          2.20         0.29 o                         
   8   1   3          0.03          0.19         0.25 o                         
   9   1   3         54.85         56.25         0.44 o                         
   1   2   3        292.30        312.68         1.13 o                         
   2   2   3         17.26         18.48         0.34 o                         
   3   2   3       1522.99       1566.17         5.17 o                         
   4   2   3         17.33         16.39         0.24 o                         
   5   2   3        923.26        906.49         2.24 o                         
   6   2   3          0.06          0.38         0.28 o                         
   7   2   3          2.50          2.64         0.29 o                         
   8   2   3          0.71          0.92         0.27 o                         
   9   2   3        313.25        300.24         6.31 o                         
   0   3   3         20.45         24.45         0.60 o                         
   1   3   3       1540.03       1571.01         9.20 o                         
   2   3   3          0.18          0.69         0.23 o                         
   3   3   3        733.60        714.80         2.18 o                         
   4   3   3         20.01         19.12         0.29 o                         
   5   3   3         55.97         55.97         0.42 o                         
   6   3   3          3.31          2.91         0.28 o                         
   7   3   3          0.54          1.21         0.26 o                         
   8   3   3          0.02         -0.04         0.24 o                         
   9   3   3         40.55         40.63         0.51 o                         
   1   4   3         78.54         82.55         0.38 o                         
   2   4   3          5.43          4.32         0.24 o                         
   3   4   3        632.20        613.89         2.07 o                         
   4   4   3          8.07          8.12         0.30 o                         
   5   4   3        549.52        565.29         2.13 o                         
   6   4   3          0.06          0.22         0.31 o                         
   7   4   3          2.08          2.49         0.27 o                         
   8   4   3          0.33          0.44         0.25 o                         
   0   5   3          8.18          8.78         0.38 o                         
   1   5   3        614.86        579.75         2.16 o                         
   2   5   3          0.37          0.45         0.27 o                         
   3   5   3        392.07        392.23         1.34 o                         
   4   5   3          9.03          8.08         0.33 o                         
   5   5   3         30.77         31.51         0.45 o                         
   6   5   3          1.36          1.40         0.28 o                         
   7   5   3          0.26          0.38         0.23 o                         
   1   6   3         35.72         33.16         0.42 o                         
   2   6   3          1.73          1.37         0.29 o                         
   3   6   3        251.14        243.18         1.41 o                         
   4   6   3          3.44          3.17         0.24 o                         
   5   6   3        244.82        263.40         2.14 o                         
   0   7   3          2.65          3.18         0.33 o                         
   1   7   3        212.89        211.96         1.10 o                         
   2   7   3          0.26          0.30         0.22 o                         
   0   0   4        118.72        131.03         1.01 o                         
   1   0   4        529.36        491.89         1.12 o                         
   2   0   4       1226.32       1311.76         4.70 o                         
   3   0   4        136.31        139.99         0.82 o                         
   4   0   4        161.66        153.49         0.63 o                         
   5   0   4        996.66        999.69         3.07 o                         
   6   0   4         12.65         13.24         0.38 o                         
   7   0   4         36.09         35.22         0.57 o                         
   8   0   4         80.76         79.99         0.81 o                         
   9   0   4          7.06          8.46         0.69 o                         
   1   1   4         19.23         20.00         0.33 o                         
   2   1   4        243.73        248.65         0.70 o                         
   4   1   4         58.64         56.77         0.31 o                         
   5   1   4        127.24        124.67         0.45 o                         
   6   1   4        288.40        285.20         0.73 o                         
   7   1   4        490.63        499.65         1.34 o                         
   8   1   4          2.23          2.47         0.26 o                         
   9   1   4        203.55        193.07         0.99 o                         
   0   2   4         84.89         83.29         0.78 o                         
   1   2   4        423.93        397.99         1.20 o                         
   2   2   4        942.79        970.42         2.20 o                         
   3   2   4        110.69        110.66         0.38 o                         
   4   2   4        131.16        128.88         0.46 o                         
   5   2   4        805.19        796.76         2.73 o                         
   6   2   4          8.54          9.51         0.32 o                         
   7   2   4         29.17         30.44         0.39 o                         
   8   2   4         67.38         67.83         0.48 o                         
   9   2   4          5.70          6.13         0.32 o                         
   1   3   4          3.41          3.89         0.22 o                         
   2   3   4        123.44        114.63         0.38 o                         
   3   3   4          3.40          2.74         0.26 o                         
   4   3   4         47.25         49.93         0.46 o                         
   5   3   4         76.12         75.54         0.54 o                         
   6   3   4        200.41        205.01         0.73 o                         
   7   3   4        367.42        379.67         1.46 o                         
   8   3   4          1.54          1.88         0.21 o                         
   0   4   4         48.65         43.85         0.52 o                         
   1   4   4        255.49        245.01         1.12 o                         
   2   4   4        478.29        473.51         1.57 o                         
   3   4   4         69.32         68.58         0.42 o                         
   4   4   4         85.99         89.16         0.51 o                         
   5   4   4        447.72        452.80         3.00 o                         
   6   4   4          4.34          5.15         0.28 o                         
   7   4   4         18.23         18.85         0.40 o                         
   1   5   4          5.67          6.48         0.29 o                         
   2   5   4         39.67         36.74         0.40 o                         
   3   5   4          3.66          3.69         0.25 o                         
   4   5   4         32.68         34.45         0.46 o                         
   5   5   4         42.32         42.63         0.41 o                         
   6   5   4        102.42        105.40         1.09 o                         
   0   6   4         21.94         22.28         0.54 o                         
   1   6   4        124.32        126.44         0.68 o                         
   2   6   4        196.95        193.92         0.94 o                         
   3   6   4         33.40         34.56         0.38 o                         
   4   6   4         46.72         48.33         0.46 o                         
   1   0   5        238.54        241.82         0.84 o                         
   2   0   5          4.35          3.04         0.32 o                         
   3   0   5        103.63        106.27         0.65 o                         
   4   0   5         38.33         34.65         0.48 o                         
   5   0   5          8.49          8.74         0.40 o                         
   6   0   5        292.73        283.61         1.67 o                         
   7   0   5         91.46         94.06         0.85 o                         
   8   0   5        377.99        387.41         6.06 o                         
   0   1   5        105.65        100.96         0.56 o                         
   1   1   5        201.36        204.64         0.61 o                         
   2   1   5        782.28        750.26         1.89 o                         
   3   1   5        157.97        151.58         0.49 o                         
   4   1   5        411.02        393.68         1.29 o                         
   5   1   5         54.07         51.29         0.40 o                         
   6   1   5        250.09        258.87         0.74 o                         
   7   1   5         37.67         38.51         0.46 o                         
   8   1   5         74.30         75.75         0.47 o                         
   1   2   5        205.52        208.81         0.73 o                         
   2   2   5          4.52          4.38         0.25 o                         
   3   2   5         69.58         69.47         0.42 o                         
   4   2   5         37.24         32.94         0.39 o                         
   5   2   5          9.43          9.85         0.29 o                         
   6   2   5        243.92        245.76         0.78 o                         
   7   2   5         75.81         78.11         0.54 o                         
   8   2   5        326.35        321.97         2.31 o                         
   0   3   5        119.08        119.82         0.84 o                         
   1   3   5        131.60        131.08         0.49 o                         
   2   3   5        487.33        469.82         1.74 o                         
   3   3   5         98.06         95.55         0.50 o                         
   4   3   5        303.84        296.79         0.98 o                         
   5   3   5         30.95         29.88         0.39 o                         
   6   3   5        171.94        176.95         0.87 o                         
   7   3   5         28.68         29.47         0.39 o                         
   1   4   5        109.11        107.08         0.55 o                         
   2   4   5          4.85          5.36         0.29 o                         
   3   4   5         35.63         36.38         0.39 o                         
   4   4   5         27.95         27.36         0.39 o                         
   5   4   5          5.87          6.03         0.30 o                         
   6   4   5        149.24        146.70         1.44 o                         
   7   4   5         49.36         44.29         0.75 o                         
   0   5   5         81.57         82.71         0.81 o                         
   1   5   5         68.67         68.67         0.48 o                         
   2   5   5        251.85        249.08         2.04 o                         
   3   5   5         40.01         42.03         0.40 o                         
   4   5   5        154.01        158.71         0.89 o                         
   5   5   5         10.99         10.45         0.32 o                         
   1   6   5         43.35         41.65         0.47 o                         
   2   6   5          3.71          3.30         0.24 o                         
   3   6   5         17.52         17.47         0.38 o                         
   0   0   6       2971.99       2893.94        11.74 o                         
   1   0   6         46.78         45.04         0.46 o                         
   2   0   6        202.21        196.87         0.83 o                         
   3   0   6          0.11          0.61         0.37 o                         
   4   0   6        147.88        164.73         0.98 o                         
   5   0   6         42.13         43.90         0.71 o                         
   6   0   6        138.24        142.61         1.41 o                         
   7   0   6          8.08          7.72         0.39 o                         
   8   0   6         30.48         34.13         0.98 o                         
   1   1   6         13.03         12.54         0.31 o                         
   2   1   6        357.11        342.94         0.77 o                         
   3   1   6         18.05         16.77         0.29 o                         
   4   1   6        260.07        260.34         1.10 o                         
   5   1   6          0.04          0.38         0.31 o                         
   6   1   6        162.06        172.28         0.99 o                         
   7   1   6          0.71          1.09         0.24 o                         
   0   2   6       2320.86       2302.81        10.44 o                         
   1   2   6         38.46         37.08         0.35 o                         
   2   2   6        192.95        188.51         0.83 o                         
   3   2   6          0.12          0.40         0.28 o                         
   4   2   6        115.99        125.36         0.66 o                         
   5   2   6         34.82         34.99         0.43 o                         
   6   2   6        126.80        131.11         0.71 o                         
   7   2   6          7.35          7.25         0.31 o                         
   1   3   6          5.24          4.64         0.30 o                         
   2   3   6        253.06        243.51         0.72 o                         
   3   3   6         10.23          9.87         0.34 o                         
   4   3   6        169.43        170.33         1.08 o                         
   5   3   6          0.02          0.46         0.26 o                         
   6   3   6        123.20        127.32         0.83 o                         
   0   4   6       1307.45       1323.72         9.46 o                         
   1   4   6         23.24         22.85         0.37 o                         
   2   4   6        128.72        131.06         0.66 o                         
   3   4   6          0.09          0.31         0.25 o                         
   4   4   6         68.85         69.96         1.24 o                         
   5   4   6         21.23         19.87         0.33 o                         
   1   5   6          1.63          1.45         0.25 o                         
   2   5   6        136.97        138.98         0.83 o                         
   3   5   6          5.10          5.01         0.25 o                         
   4   5   6         80.66         79.78         0.69 o                         
   1   0   7        145.25        142.46         0.85 o                         
   2   0   7         55.29         51.90         0.61 o                         
   3   0   7         50.50         47.38         0.63 o                         
   4   0   7        216.94        215.13         1.77 o                         
   5   0   7         23.07         25.14         0.55 o                         
   6   0   7         37.92         35.44         0.69 o                         
   0   1   7         35.70         35.36         0.51 o                         
   1   1   7        303.84        302.93         1.10 o                         
   2   1   7        201.76        206.35         0.74 o                         
   3   1   7        152.59        157.81         0.79 o                         
   4   1   7        215.30        213.90         1.38 o                         
   5   1   7         11.70         13.06         0.33 o                         
   6   1   7         44.11         46.88         0.46 o                         
   1   2   7        120.87        122.34         0.55 o                         
   2   2   7         44.90         43.08         0.46 o                         
   3   2   7         42.17         40.00         0.44 o                         
   4   2   7        187.79        190.70         0.92 o                         
   5   2   7         19.43         20.66         0.35 o                         
   6   2   7         32.41         30.66         0.50 o                         
   0   3   7         32.97         34.35         0.58 o                         
   1   3   7        220.84        226.30         1.13 o                         
   2   3   7        140.52        148.30         0.90 o                         
   3   3   7        105.42        111.38         0.66 o                         
   4   3   7        165.24        160.74         1.56 o                         
   5   3   7         10.15         10.94         0.32 o                         
   1   4   7         73.25         77.84         0.57 o                         
   2   4   7         25.64         25.99         0.39 o                         
   3   4   7         25.87         26.46         0.44 o                         
   4   4   7        120.30        110.86         1.67 o                         
   0   5   7         16.97         15.80         0.46 o                         
   1   5   7        121.65        109.36         0.90 o                         
   0   0   8         23.82         23.36         0.87 o                         
   1   0   8        137.97        137.95         1.19 o                         
   2   0   8         49.22         52.30         0.67 o                         
   3   0   8        327.15        324.09         3.37 o                         
   4   0   8          8.05          8.14         0.41 o                         
   5   0   8        148.25        136.94         1.87 o                         
   1   1   8         11.69         11.72         0.33 o                         
   2   1   8         42.47         43.53         0.46 o                         
   3   1   8          0.39          0.60         0.26 o                         
   4   1   8          4.41          4.97         0.22 o                         
   5   1   8         99.16         96.24         1.39 o                         
   0   2   8         17.37         18.33         0.55 o                         
   1   2   8        119.81        122.48         0.68 o                         
   2   2   8         45.07         47.58         0.49 o                         
   3   2   8        280.48        288.64         2.02 o                         
   4   2   8          6.41          6.43         0.26 o                         
   1   3   8          6.86          7.00         0.29 o                         
   2   3   8         28.22         30.83         0.40 o                         
   3   3   8          0.36          0.75         0.23 o                         
   0   4   8          8.66          8.27         0.68 o                         
   1   0   9          8.91          9.06         0.73 o                         
   2   0   9          3.81          2.84         0.46 o                         
   0   1   9         41.17         40.37         1.09 o                         
   1   1   9        269.19        259.47         2.67 o                         
   2   1   9          2.25          2.48         0.33 o                         
                                                                                
