# Supplementary material for: Crystal structure of methyl chloro­formate
Source: Acta Crystallogr E Crystallogr Commun. 2025 Sep 30;81(Pt 10):987–90. doi: 10.1107/S2056989025008369 (PMC12498036; doi:10.1107/S2056989025008369)
Supplement: Supplementary file 3 [file e-81-00987-srx03sup4.cml]

<?xml version="1.0" encoding="UTF-8" ?>
<!DOCTYPE CDXML SYSTEM "http://www.cambridgesoft.com/xml/cdxml.dtd" >
<CDXML
 CreationProgram="ChemDraw 22.2.0.3300"
 Name="Chemdraw.cdxml"
 BoundingBox="270.22 176.75 316.41 206.84"
 WindowPosition="0 0"
 WindowSize="-1718026240 -859045888"
 WindowIsZoomed="yes"
 FractionalWidths="yes"
 InterpretChemically="yes"
 ShowAtomQuery="yes"
 ShowAtomStereo="no"
 ShowAtomEnhancedStereo="yes"
 ShowAtomNumber="no"
 ShowResidueID="no"
 ShowBondQuery="yes"
 ShowBondRxn="yes"
 ShowBondStereo="no"
 ShowTerminalCarbonLabels="no"
 ShowNonTerminalCarbonLabels="no"
 HideImplicitHydrogens="no"
 Magnification="166"
 LabelFont="3"
 LabelSize="10"
 LabelFace="1"
 CaptionFont="3"
 CaptionSize="10"
 CaptionFace="1"
 HashSpacing="2.50"
 MarginWidth="1.60"
 LineWidth="0.60"
 BoldWidth="2"
 BondLength="14.40"
 BondSpacing="18"
 ChainAngle="120"
 LabelJustification="Auto"
 CaptionJustification="Left"
 AminoAcidTermini="HOH"
 ShowSequenceTermini="yes"
 ShowSequenceBonds="yes"
 ShowSequenceUnlinkedBranches="no"
 ResidueWrapCount="40"
 ResidueBlockCount="10"
 PrintMargins="36 36 36 36"
 MacPrintInfo="0003000001200120000000000B6608A0FF84FF880BE309180367052703FC0002000001200120000000000B6608A0000100000064000000010001010100000001270F000100010000000000000000000000000002001901900000000000600000000000000000000100000000000000000000000000000000"
 ChemPropName=""
 ChemPropFormula="Chemical Formula: "
 ChemPropExactMass="Exact Mass: "
 ChemPropMolWt="Molecular Weight: "
 ChemPropMOverZ="m/z: "
 ChemPropAnalysis="Elemental Analysis: "
 ChemPropBoilingPt="Boiling Point: "
 ChemPropMeltingPt="Melting Point: "
 ChemPropCritTemp="Critical Temp: "
 ChemPropCritPres="Critical Pres: "
 ChemPropCritVol="Critical Vol: "
 ChemPropGibbs="Gibbs Energy: "
 ChemPropLogP="Log P: "
 ChemPropMR="MR: "
 ChemPropHenry="Henry&apos;s Law: "
 ChemPropEForm="Heat of Form: "
 ChemProptPSA="tPSA: "
 ChemPropCLogP="CLogP: "
 ChemPropCMR="CMR: "
 ChemPropLogS="LogS: "
 ChemPropPKa="pKa: "
 ChemPropID=""
 ChemPropFragmentLabel=""
 color="0"
 bgcolor="1"
 RxnAutonumberStart="1"
 RxnAutonumberConditions="no"
 RxnAutonumberStyle="Roman"
 RxnAutonumberFormat="(#)"
><colortable>
<color r="1" g="1" b="1"/>
<color r="0" g="0" b="0"/>
<color r="1" g="0" b="0"/>
<color r="1" g="1" b="0"/>
<color r="0" g="1" b="0"/>
<color r="0" g="1" b="1"/>
<color r="0" g="0" b="1"/>
<color r="1" g="0" b="1"/>
</colortable><fonttable>
<font id="3" charset="iso-8859-1" name="Arial"/>
</fonttable><page
 id="20"
 BoundingBox="0 0 540 719.75"
 HeaderPosition="36"
 FooterPosition="36"
 PrintTrimMarks="yes"
 HeightPages="1"
 WidthPages="1"
><fragment
 id="6"
 BoundingBox="270.22 176.75 316.41 206.84"
 Z="2"
><n
 id="5"
 p="291.26 181.29"
 Z="1"
 LabelFace="96"
 MarginWidth="1.59"
 Element="8"
 NumHydrogens="0"
 NeedsClean="yes"
 AS="N"
><t
 p="287.37 185.21"
 BoundingBox="287.37 176.75 295.15 185.31"
 LabelJustification="Left"
><s font="3" size="10" color="0" face="97">O</s></t></n><n
 id="7"
 p="291.26 195.64"
 Z="3"
 LabelFace="96"
 MarginWidth="1.59"
 AS="N"
/><n
 id="9"
 p="278.83 202.81"
 Z="5"
 LabelFace="96"
 MarginWidth="1.59"
 Element="17"
 NumHydrogens="0"
 NeedsClean="yes"
 AS="N"
><t
 p="280.22 206.74"
 BoundingBox="270.22 198.28 280.22 206.84"
 LabelJustification="Right"
 Justification="Right"
 LabelAlignment="Right"
><s font="3" size="10" color="0" face="97">Cl</s></t></n><n
 id="11"
 p="303.68 202.81"
 Z="7"
 LabelFace="96"
 MarginWidth="1.59"
 Element="8"
 NumHydrogens="0"
 NeedsClean="yes"
 AS="N"
><t
 p="299.80 206.74"
 BoundingBox="299.80 198.28 307.57 206.84"
 LabelJustification="Left"
><s font="3" size="10" color="0" face="97">O</s></t></n><n
 id="17"
 p="316.11 195.64"
 Z="13"
 LabelFace="96"
 MarginWidth="1.59"
 AS="N"
/><b
 id="8"
 Z="4"
 LabelFace="96"
 HashSpacing="2.49"
 MarginWidth="1.59"
 LineWidth="1.19"
 BoldWidth="2.01"
 B="5"
 E="7"
 Order="2"
 BS="N"
/><b
 id="10"
 Z="6"
 LabelFace="96"
 HashSpacing="2.49"
 MarginWidth="1.59"
 LineWidth="1.19"
 BoldWidth="2.01"
 B="7"
 E="9"
 BS="N"
/><b
 id="12"
 Z="8"
 LabelFace="96"
 HashSpacing="2.49"
 MarginWidth="1.59"
 LineWidth="1.19"
 BoldWidth="2.01"
 B="7"
 E="11"
 BS="N"
/><b
 id="18"
 Z="14"
 LabelFace="96"
 HashSpacing="2.49"
 MarginWidth="1.59"
 LineWidth="1.19"
 BoldWidth="2.01"
 B="11"
 E="17"
 BS="N"
/></fragment></page></CDXML>
