# Supplementary material for: Crystal structure of methyl chloro­formate
Source: Acta Crystallogr E Crystallogr Commun. 2025 Sep 30;81(Pt 10):987–90. doi: 10.1107/S2056989025008369 (PMC12498036; doi:10.1107/S2056989025008369)
Supplement: Supplementary file 4 [file e-81-00987-srx02sup3.hkl]

data_srx02                                                                      
_shelx_title ' srx02_a.res in Pnma'                                             
_shelx_refln_list_code          4                                               
_shelx_F_calc_maximum      128.17                                               
_exptl_crystal_F_000       192.00                                               
_reflns_d_resolution_high  0.7998                                               
                                                                                
loop_                                                                           
 _space_group_symop_operation_xyz                                               
 'x, y, z'                                                                      
 '-x+1/2, -y, z+1/2'                                                            
 '-x, y+1/2, -z'                                                                
 'x+1/2, -y+1/2, -z+1/2'                                                        
 '-x, -y, -z'                                                                   
 'x-1/2, y, -z-1/2'                                                             
 'x, -y-1/2, z'                                                                 
 '-x-1/2, y-1/2, z-1/2'                                                         
                                                                                
_cell_length_a     8.5255                                                       
_cell_length_b     6.3454                                                       
_cell_length_c     7.4619                                                       
_cell_angle_alpha  90.000                                                       
_cell_angle_beta   90.000                                                       
_cell_angle_gamma  90.000                                                       
                                                                                
_shelx_F_squared_multiplier     1.000                                           
                                                                                
loop_                                                                           
 _refln_index_h                                                                 
 _refln_index_k                                                                 
 _refln_index_l                                                                 
 _refln_F_squared_calc                                                          
 _refln_F_squared_meas                                                          
 _refln_F_squared_sigma                                                         
 _refln_observed_status                                                         
   2   0   0        209.16        222.05         4.77 o                         
   4   0   0        255.28        234.89         2.80 o                         
   6   0   0        162.36        151.86         2.35 o                         
   8   0   0         95.14         90.35         0.93 o                         
  10   0   0         23.66         24.64         0.56 o                         
   2   1   0       2997.88       2837.22        11.97 o                         
   4   1   0       1145.86       1218.00        15.39 o                         
   6   1   0        128.63        111.19         0.94 o                         
   8   1   0        139.22        146.47         1.01 o                         
  10   1   0          4.10          5.03         0.28 o                         
   0   2   0      16427.36      17186.26        99.56 o                         
   2   2   0        291.92        286.93         1.70 o                         
   4   2   0        124.70        113.28         0.79 o                         
   6   2   0        142.01        140.41         1.35 o                         
   8   2   0         73.82         70.09         0.45 o                         
  10   2   0         17.49         16.19         0.35 o                         
   2   3   0        956.93        986.03        10.99 o                         
   4   3   0        470.68        485.18         2.81 o                         
   6   3   0         88.19         79.78         0.40 o                         
   8   3   0         86.95         93.81         1.06 o                         
   0   4   0       3350.17       3302.93        32.72 o                         
   2   4   0        159.81        145.83         0.48 o                         
   4   4   0         44.02         39.90         0.32 o                         
   6   4   0         73.53         77.47         0.46 o                         
   8   4   0         32.28         31.63         0.30 o                         
   2   5   0        225.38        219.97         1.45 o                         
   4   5   0        106.65        105.91         0.71 o                         
   6   5   0         36.81         38.04         0.36 o                         
   8   5   0         35.52         38.48         0.63 o                         
   0   6   0        667.18        636.28         3.11 o                         
   2   6   0         38.11         39.05         0.37 o                         
   4   6   0         13.56         12.64         0.25 o                         
   6   6   0         23.22         24.60         0.33 o                         
   2   7   0         49.92         49.01         0.51 o                         
   4   7   0         14.61         14.76         0.26 o                         
   1   0   1       2047.47       1672.68         5.15 o                         
   2   0   1        294.24        272.96         3.88 o                         
   3   0   1        209.77        204.36         1.48 o                         
   4   0   1        404.97        409.45         4.31 o                         
   5   0   1         31.66         39.73         1.04 o                         
   6   0   1        216.36        212.79         1.10 o                         
   7   0   1        173.45        166.07         0.74 o                         
   8   0   1        285.42        280.78         1.99 o                         
   9   0   1          0.34          0.39         0.29 o                         
  10   0   1         72.91         79.77         2.26 o                         
   0   1   1         26.73         29.68         0.52 o                         
   1   1   1       1343.63       1398.15         4.99 o                         
   2   1   1       1882.38       1848.27         6.10 o                         
   3   1   1        742.39        807.06         2.91 o                         
   4   1   1        855.98        857.25         3.67 o                         
   5   1   1         67.46         77.16         0.73 o                         
   6   1   1        169.26        149.37         0.61 o                         
   7   1   1         69.39         70.69         0.26 o                         
   8   1   1         15.31         15.66         0.19 o                         
   9   1   1          5.26          5.07         0.19 o                         
  10   1   1         30.48         28.12         0.26 o                         
   1   2   1       1215.85       1317.19         3.59 o                         
   2   2   1        137.51        134.34         0.49 o                         
   3   2   1        102.71        103.10         0.57 o                         
   4   2   1        269.34        270.24         1.92 o                         
   5   2   1         26.85         25.94         0.14 o                         
   6   2   1        158.25        158.45         0.57 o                         
   7   2   1        126.58        121.62         0.50 o                         
   8   2   1        215.82        202.75         0.68 o                         
   9   2   1          0.15          0.15         0.19 o                         
  10   2   1         56.01         58.29         0.46 o                         
   0   3   1         95.53         88.07         0.70 o                         
   1   3   1        475.65        490.37         2.19 o                         
   2   3   1        520.08        522.98         2.06 o                         
   3   3   1        265.27        257.98         2.02 o                         
   4   3   1        452.13        442.59         1.83 o                         
   5   3   1         18.33         18.80         0.15 o                         
   6   3   1         74.35         68.91         0.26 o                         
   7   3   1         39.38         40.30         0.23 o                         
   8   3   1         10.01          9.89         0.19 o                         
   9   3   1          4.10          4.05         0.20 o                         
   1   4   1        306.65        319.78         1.21 o                         
   2   4   1         18.82         18.01         0.16 o                         
   3   4   1         32.65         34.18         0.18 o                         
   4   4   1        103.01        103.33         0.38 o                         
   5   4   1          9.59          8.32         0.18 o                         
   6   4   1         69.47         72.54         0.28 o                         
   7   4   1         57.81         61.08         0.33 o                         
   8   4   1         95.23         96.89         0.76 o                         
   9   4   1          0.07          0.06         0.19 o                         
   0   5   1         43.85         40.22         0.26 o                         
   1   5   1        130.73        127.44         0.50 o                         
   2   5   1        149.44        144.63         0.77 o                         
   3   5   1         48.27         44.55         0.29 o                         
   4   5   1        123.70        122.76         0.59 o                         
   5   5   1          0.99          1.31         0.18 o                         
   6   5   1         23.51         23.71         0.26 o                         
   7   5   1         14.09         14.72         0.21 o                         
   8   5   1          3.30          3.84         0.26 o                         
   1   6   1         57.49         56.29         0.26 o                         
   2   6   1          1.30          1.32         0.16 o                         
   3   6   1         10.12         10.64         0.19 o                         
   4   6   1         27.20         27.54         0.26 o                         
   5   6   1          0.95          0.92         0.18 o                         
   6   6   1         19.71         20.27         0.19 o                         
   0   7   1         10.39         10.90         0.25 o                         
   1   7   1         30.70         29.55         0.32 o                         
   2   7   1         33.75         33.42         0.24 o                         
   3   7   1          4.27          4.16         0.13 o                         
   4   7   1         23.27         23.37         0.27 o                         
   0   0   2         63.18         63.09         0.63 o                         
   1   0   2        981.41       1003.18         2.85 o                         
   2   0   2       1493.62       1456.32         8.10 o                         
   3   0   2        759.98        734.58         1.60 o                         
   4   0   2         77.65         71.66         1.08 o                         
   5   0   2        708.06        722.31         1.36 o                         
   6   0   2         88.95         84.06         0.73 o                         
   7   0   2         72.01         66.86         0.54 o                         
   8   0   2         12.33         11.98         0.30 o                         
   9   0   2          5.16          4.98         0.32 o                         
  10   0   2          0.62          0.42         0.21 o                         
   1   1   2        182.93        190.80         0.61 o                         
   2   1   2        508.20        567.50         2.33 o                         
   3   1   2         27.43         30.74         0.16 o                         
   4   1   2         22.85         24.33         0.18 o                         
   5   1   2        194.64        199.40         0.94 o                         
   6   1   2        305.43        299.70         1.26 o                         
   7   1   2        391.63        383.95         1.85 o                         
   8   1   2          7.28          6.90         0.19 o                         
   9   1   2         84.11         81.93         0.39 o                         
  10   1   2          6.03          5.44         0.18 o                         
   0   2   2         16.07         13.55         0.24 o                         
   1   2   2        563.80        580.38         2.15 o                         
   2   2   2        999.47       1052.98         3.04 o                         
   3   2   2        504.10        520.91         3.14 o                         
   4   2   2         42.00         39.72         0.35 o                         
   5   2   2        492.93        470.38         2.54 o                         
   6   2   2         56.75         54.32         0.33 o                         
   7   2   2         51.21         48.61         0.27 o                         
   8   2   2          8.39          8.42         0.19 o                         
   9   2   2          3.68          3.55         0.20 o                         
  10   2   2          0.32          0.21         0.17 o                         
   1   3   2         20.68         19.10         0.22 o                         
   2   3   2        174.41        180.53         0.91 o                         
   3   3   2          0.65          1.32         0.19 o                         
   4   3   2         20.97         21.53         0.15 o                         
   5   3   2         95.19         96.81         0.51 o                         
   6   3   2        156.23        152.56         0.66 o                         
   7   3   2        226.87        222.83         1.20 o                         
   8   3   2          4.52          4.23         0.16 o                         
   9   3   2         49.11         48.72         0.46 o                         
   0   4   2          5.26          5.51         0.19 o                         
   1   4   2        191.52        179.34         0.69 o                         
   2   4   2        312.74        305.86         1.12 o                         
   3   4   2        192.19        193.52         0.64 o                         
   4   4   2         18.51         18.65         0.17 o                         
   5   4   2        187.86        184.03         0.61 o                         
   6   4   2         22.70         23.13         0.21 o                         
   7   4   2         20.62         20.90         0.21 o                         
   8   4   2          3.62          3.94         0.16 o                         
   1   5   2          4.87          4.72         0.17 o                         
   2   5   2         27.68         28.22         0.22 o                         
   3   5   2          0.76          0.88         0.18 o                         
   4   5   2         15.28         15.36         0.19 o                         
   5   5   2         36.46         38.03         0.24 o                         
   6   5   2         46.71         48.00         0.32 o                         
   7   5   2         74.95         76.92         0.40 o                         
   0   6   2          1.97          2.97         0.25 o                         
   1   6   2         51.69         48.56         0.24 o                         
   2   6   2         65.66         64.48         0.45 o                         
   3   6   2         51.96         51.83         0.29 o                         
   4   6   2          8.29          9.05         0.18 o                         
   5   6   2         45.92         46.42         0.37 o                         
   6   6   2          8.44          8.06         0.18 o                         
   1   7   2          1.02          0.98         0.13 o                         
   2   7   2          1.89          2.30         0.13 o                         
   3   7   2          0.29          0.38         0.13 o                         
   4   7   2          6.88          6.73         0.18 o                         
   1   0   3        565.07        603.47         2.69 o                         
   2   0   3         31.97         42.09         0.35 o                         
   3   0   3       2120.94       2197.73        13.46 o                         
   4   0   3          3.65          3.99         0.27 o                         
   5   0   3        803.37        790.49         3.09 o                         
   6   0   3          0.94          0.93         0.19 o                         
   7   0   3          3.02          3.09         0.22 o                         
   8   0   3          1.09          1.60         0.24 o                         
   9   0   3         99.09        102.37         1.34 o                         
  10   0   3          0.91          1.22         0.23 o                         
   0   1   3         27.67         30.82         0.25 o                         
   1   1   3       2526.88       2654.45         8.28 o                         
   2   1   3          3.89          4.05         0.14 o                         
   3   1   3        854.22        870.24         4.38 o                         
   4   1   3         38.92         46.59         0.27 o                         
   5   1   3         19.98         17.59         0.15 o                         
   6   1   3          5.84          5.64         0.14 o                         
   7   1   3         20.42         20.34         0.18 o                         
   8   1   3          1.00          1.08         0.16 o                         
   9   1   3         17.49         17.89         0.24 o                         
  10   1   3          5.12          5.16         0.27 o                         
   1   2   3        219.44        239.31         1.02 o                         
   2   2   3         18.25         19.83         0.19 o                         
   3   2   3       1229.37       1326.07         4.36 o                         
   4   2   3          2.31          2.18         0.12 o                         
   5   2   3        623.86        624.70         2.51 o                         
   6   2   3          0.61          0.69         0.18 o                         
   7   2   3          2.47          2.55         0.21 o                         
   8   2   3          0.72          0.96         0.18 o                         
   9   2   3         76.76         79.99         0.77 o                         
   0   3   3          7.77          9.28         0.26 o                         
   1   3   3       1063.46       1101.38         8.78 o                         
   2   3   3          0.22          0.23         0.15 o                         
   3   3   3        455.18        438.96         1.83 o                         
   4   3   3         16.01         15.30         0.16 o                         
   5   3   3         10.63         10.84         0.17 o                         
   6   3   3          3.32          3.40         0.16 o                         
   7   3   3         10.19         10.56         0.18 o                         
   8   3   3          0.70          0.88         0.17 o                         
   9   3   3         11.45         12.20         0.19 o                         
   1   4   3         41.52         43.29         0.19 o                         
   2   4   3          4.92          4.26         0.13 o                         
   3   4   3        376.01        377.12         1.24 o                         
   4   4   3          0.81          0.76         0.16 o                         
   5   4   3        278.81        284.87         1.16 o                         
   6   4   3          0.21          0.24         0.18 o                         
   7   4   3          1.03          1.01         0.18 o                         
   8   4   3          0.22          0.15         0.18 o                         
   0   5   3          1.63          1.78         0.24 o                         
   1   5   3        275.32        267.46         0.68 o                         
   2   5   3          0.02          0.00         0.16 o                         
   3   5   3        170.50        172.02         0.94 o                         
   4   5   3          4.69          3.71         0.17 o                         
   5   5   3          3.06          3.52         0.17 o                         
   6   5   3          0.86          0.80         0.18 o                         
   7   5   3          3.63          3.11         0.15 o                         
   1   6   3         11.61         10.72         0.17 o                         
   2   6   3          1.12          0.87         0.17 o                         
   3   6   3         87.38         87.05         0.75 o                         
   4   6   3          0.26          0.27         0.16 o                         
   5   6   3         78.69         80.62         0.87 o                         
   6   6   3          0.05          0.20         0.17 o                         
   0   7   3          0.16          0.13         0.20 o                         
   1   7   3         48.66         49.55         0.55 o                         
   2   7   3          0.04          0.03         0.12 o                         
   3   7   3         45.29         45.09         0.60 o                         
   0   0   4         85.57        102.40         1.42 o                         
   1   0   4        452.45        415.84         1.36 o                         
   2   0   4        981.33       1055.60         3.53 o                         
   3   0   4         83.78         86.17         0.44 o                         
   4   0   4         83.79         77.62         0.33 o                         
   5   0   4        546.07        541.84         1.64 o                         
   6   0   4         16.14         15.78         0.27 o                         
   7   0   4          2.77          2.97         0.23 o                         
   8   0   4         34.23         33.88         0.33 o                         
   9   0   4         11.64         12.42         0.31 o                         
   1   1   4         26.70         28.54         0.20 o                         
   2   1   4        183.13        197.92         0.78 o                         
   3   1   4          2.21          1.27         0.13 o                         
   4   1   4         46.87         46.97         0.19 o                         
   5   1   4         81.75         79.66         0.31 o                         
   6   1   4        137.37        139.45         0.57 o                         
   7   1   4        266.39        268.29         1.24 o                         
   8   1   4          0.86          0.75         0.16 o                         
   9   1   4         56.10         53.26         0.53 o                         
   0   2   4         55.52         56.55         0.51 o                         
   1   2   4        322.53        307.54         1.13 o                         
   2   2   4        677.74        718.14         2.41 o                         
   3   2   4         63.74         63.60         0.27 o                         
   4   2   4         63.46         61.09         0.23 o                         
   5   2   4        392.47        390.25         1.65 o                         
   6   2   4         11.18         12.03         0.22 o                         
   7   2   4          2.18          2.55         0.18 o                         
   8   2   4         25.89         26.36         0.21 o                         
   9   2   4          9.10          9.06         0.24 o                         
   1   3   4          6.04          6.62         0.14 o                         
   2   3   4         70.17         65.91         0.23 o                         
   3   3   4          7.54          7.09         0.15 o                         
   4   3   4         33.67         36.01         0.25 o                         
   5   3   4         41.01         39.81         0.24 o                         
   6   3   4         75.44         77.93         0.40 o                         
   7   3   4        161.26        164.31         1.17 o                         
   8   3   4          0.67          0.62         0.15 o                         
   0   4   4         21.79         18.53         0.25 o                         
   1   4   4        139.50        136.06         0.48 o                         
   2   4   4        252.61        246.82         0.53 o                         
   3   4   4         29.96         30.01         0.21 o                         
   4   4   4         32.91         34.16         0.21 o                         
   5   4   4        157.50        160.19         0.92 o                         
   6   4   4          5.21          6.28         0.20 o                         
   7   4   4          1.23          1.45         0.14 o                         
   1   5   4          4.08          4.65         0.16 o                         
   2   5   4         11.98         10.90         0.17 o                         
   3   5   4          3.76          3.93         0.17 o                         
   4   5   4         17.65         17.88         0.23 o                         
   5   5   4         14.72         15.20         0.20 o                         
   6   5   4         24.49         23.99         0.22 o                         
   0   6   4          4.70          4.21         0.26 o                         
   1   6   4         40.09         42.45         0.30 o                         
   2   6   4         63.38         58.65         0.31 o                         
   3   6   4          8.44          9.19         0.16 o                         
   4   6   4         11.88         12.37         0.19 o                         
   5   6   4         40.09         40.67         0.31 o                         
   1   7   4          1.66          1.63         0.17 o                         
   2   7   4          0.74          0.68         0.36 o                         
   1   0   5        177.49        186.99         0.82 o                         
   2   0   5          0.90          0.63         0.21 o                         
   3   0   5         85.89         89.59         0.35 o                         
   4   0   5         20.50         21.08         0.24 o                         
   5   0   5         11.66         11.22         0.23 o                         
   6   0   5        155.72        151.43         0.87 o                         
   7   0   5         44.14         43.10         0.42 o                         
   8   0   5        119.77        122.46         1.03 o                         
   9   0   5          0.22         -0.07         0.33 o                         
   0   1   5         65.38         61.49         0.28 o                         
   1   1   5        141.03        144.50         0.51 o                         
   2   1   5        471.88        457.27         1.04 o                         
   3   1   5         95.90         87.84         0.31 o                         
   4   1   5        225.59        216.89         0.85 o                         
   5   1   5         47.03         46.64         0.21 o                         
   6   1   5        116.71        117.75         0.52 o                         
   7   1   5          7.46          6.93         0.19 o                         
   8   1   5         15.74         15.54         0.18 o                         
   1   2   5        138.35        143.02         0.55 o                         
   2   2   5          1.16          1.35         0.15 o                         
   3   2   5         55.42         54.82         0.27 o                         
   4   2   5         17.31         16.42         0.19 o                         
   5   2   5          9.89          9.48         0.19 o                         
   6   2   5        117.73        116.98         0.69 o                         
   7   2   5         33.78         33.72         0.23 o                         
   8   2   5         93.62         93.93         0.80 o                         
   0   3   5         62.01         61.01         0.32 o                         
   1   3   5         79.70         82.11         0.26 o                         
   2   3   5        237.54        227.24         1.01 o                         
   3   3   5         43.28         42.50         0.22 o                         
   4   3   5        134.76        129.78         0.61 o                         
   5   3   5         21.00         20.60         0.18 o                         
   6   3   5         66.71         68.03         0.43 o                         
   7   3   5          4.54          4.61         0.15 o                         
   8   3   5          9.07          9.06         0.29 o                         
   1   4   5         57.47         57.64         0.26 o                         
   2   4   5          1.41          1.69         0.18 o                         
   3   4   5         22.17         23.26         0.21 o                         
   4   4   5          9.04          8.44         0.18 o                         
   5   4   5          3.85          4.07         0.18 o                         
   6   4   5         52.87         51.32         0.70 o                         
   7   4   5         16.94         17.23         0.35 o                         
   0   5   5         30.60         29.12         0.30 o                         
   1   5   5         30.10         32.89         0.25 o                         
   2   5   5         78.19         77.30         0.43 o                         
   3   5   5          8.95         10.48         0.18 o                         
   4   5   5         45.41         45.08         0.24 o                         
   5   5   5          4.47          3.90         0.16 o                         
   1   6   5         15.68         15.38         0.26 o                         
   2   6   5          0.85          0.75         0.15 o                         
   3   6   5          6.60          7.19         0.14 o                         
   4   6   5          2.32          1.94         0.26 o                         
   0   0   6       1887.24       1840.95         8.16 o                         
   1   0   6         11.87         12.09         0.21 o                         
   2   0   6        117.98        109.23         0.72 o                         
   3   0   6          0.43          0.55         0.23 o                         
   4   0   6         48.38         53.72         0.55 o                         
   5   0   6         28.58         31.11         0.35 o                         
   6   0   6         40.57         39.54         0.40 o                         
   7   0   6          7.59          7.38         0.21 o                         
   8   0   6         23.46         24.87         0.30 o                         
   1   1   6         15.27         15.00         0.18 o                         
   2   1   6        250.59        243.89         0.89 o                         
   3   1   6          2.45          2.62         0.17 o                         
   4   1   6        152.39        151.48         0.74 o                         
   5   1   6          3.35          3.76         0.18 o                         
   6   1   6         63.80         68.55         0.36 o                         
   7   1   6          0.06          0.14         0.15 o                         
   8   1   6         36.68         37.77         0.66 o                         
   0   2   6       1342.80       1363.56         4.38 o                         
   1   2   6          9.08          9.14         0.18 o                         
   2   2   6        100.08         97.23         0.33 o                         
   3   2   6          0.34          0.59         0.15 o                         
   4   2   6         33.73         35.66         0.22 o                         
   5   2   6         21.62         22.33         0.22 o                         
   6   2   6         33.84         34.10         0.24 o                         
   7   2   6          6.13          5.88         0.14 o                         
   1   3   6          5.38          5.17         0.17 o                         
   2   3   6        147.85        146.48         0.59 o                         
   3   3   6          0.83          1.02         0.17 o                         
   4   3   6         80.05         81.49         0.33 o                         
   5   3   6          1.96          2.02         0.14 o                         
   6   3   6         39.29         41.22         0.55 o                         
   7   3   6          0.08          0.24         0.15 o                         
   0   4   6        561.19        566.19         2.66 o                         
   1   4   6          4.36          3.82         0.18 o                         
   2   4   6         49.12         51.52         0.30 o                         
   3   4   6          0.11          0.13         0.16 o                         
   4   4   6         13.74         14.06         0.22 o                         
   5   4   6          9.90          9.03         0.16 o                         
   6   4   6         17.90         17.64         0.22 o                         
   1   5   6          0.94          0.95         0.17 o                         
   2   5   6         56.38         58.29         0.36 o                         
   3   5   6          0.20          0.18         0.16 o                         
   4   5   6         23.61         24.29         0.37 o                         
   0   6   6        158.01        151.47        12.21 o                         
   1   6   6          1.43          1.18         0.25 o                         
   1   0   7         85.69         88.08         0.45 o                         
   2   0   7         17.35         15.53         0.25 o                         
   3   0   7         22.56         21.45         0.32 o                         
   4   0   7        127.07        126.41         1.49 o                         
   5   0   7          5.71          6.55         0.25 o                         
   6   0   7         18.19         16.71         0.28 o                         
   7   0   7         32.94         35.88         0.38 o                         
   0   1   7         20.48         19.43         0.27 o                         
   1   1   7        158.04        155.55         0.44 o                         
   2   1   7        104.66        104.12         0.48 o                         
   3   1   7         57.88         59.98         0.26 o                         
   4   1   7         87.09         83.84         0.51 o                         
   5   1   7          3.97          4.29         0.17 o                         
   6   1   7          3.43          3.18         0.15 o                         
   1   2   7         64.65         66.68         0.28 o                         
   2   2   7         12.59         11.20         0.19 o                         
   3   2   7         17.22         16.61         0.18 o                         
   4   2   7         98.09         97.28         0.45 o                         
   5   2   7          4.10          4.53         0.15 o                         
   6   2   7         14.40         13.41         0.18 o                         
   0   3   7         14.03         14.88         0.29 o                         
   1   3   7         95.06         95.54         0.35 o                         
   2   3   7         60.62         61.98         0.32 o                         
   3   3   7         30.48         30.91         0.27 o                         
   4   3   7         53.98         52.01         0.65 o                         
   5   3   7          3.11          3.33         0.14 o                         
   1   4   7         29.68         30.56         0.23 o                         
   2   4   7          5.35          5.07         0.18 o                         
   3   4   7          7.98          7.78         0.19 o                         
   4   4   7         45.55         45.93         0.60 o                         
   0   5   7          4.39          5.12         0.21 o                         
   1   5   7         36.08         33.57         0.34 o                         
   2   5   7         23.22         23.62         0.28 o                         
   0   0   8         13.25         12.59         0.35 o                         
   1   0   8         51.46         50.25         0.40 o                         
   2   0   8         19.69         20.27         0.33 o                         
   3   0   8        118.83        113.86         0.73 o                         
   4   0   8          1.80          1.72         0.23 o                         
   5   0   8         44.51         41.07         1.09 o                         
   1   1   8          2.66          2.68         0.17 o                         
   2   1   8         23.47         23.49         0.24 o                         
   3   1   8          0.19          0.37         0.17 o                         
   4   1   8          3.98          4.19         0.14 o                         
   5   1   8         31.98         31.64         0.39 o                         
   0   2   8          8.88          8.94         0.26 o                         
   1   2   8         39.99         38.75         0.24 o                         
   2   2   8         16.25         17.63         0.18 o                         
   3   2   8         92.65         92.94         0.78 o                         
   4   2   8          1.37          1.21         0.14 o                         
   1   3   8          1.02          1.00         0.14 o                         
   2   3   8         12.01         12.69         0.17 o                         
   3   3   8          0.09          0.19         0.16 o                         
   0   4   8          3.01          3.83         0.27 o                         
   1   0   9          2.23          2.36         0.27 o                         
   2   0   9          2.87          2.60         0.35 o                         
   0   1   9          8.21          7.72         0.36 o                         
   1   1   9         90.02         88.63         0.49 o                         
   2   1   9          0.06          0.18         0.18 o                         
                                                                                
